# Supplementary material for: Declining resilience of ecosystem functions under biodiversity loss
Source: Nat Commun. 2015 Dec 8;6:10122. doi: 10.1038/ncomms10122 (PMC4686828; doi:10.1038/ncomms10122)
Supplement: Supplementary Data 1 — Names of all species included in the analysis, the group to which they belong and their categorisation for each ecosystem function as either primary (1), secondary (1*) or very limited- or non- function providers (0). Also provided are the trends in frequency of occurrence or abundance for each species (see main text). [file ncomms10122-s2.xlsx]

## Sheet: BESS_WP1_species_list_with_func
			Ecosystem function allocated to species group
Species name	group	Change in frequncy of occurrence	Carbon sequestration	Cultural value	Decomposition	Pest control	Pollination
Abax parallelepipedus	Carabid beetles	Non-significant increase	0	0	1*	1	0
Abraxas grossulariata	Moths	Non-significant increase	0	1	0	0	1
Abrostola tripartita	Moths	Non-significant increase	0	1	0	0	1
Acasis viretata	Moths	Non-significant increase	0	1	0	0	1
Acer campestre	Vascular plants	Significant increase (p<0.01)	1	1	0	0	0
Aceras anthropophorum	Vascular plants	Non-significant increase	1	1	0	0	0
Achaearanea lunata	Spiders	Significant increase (p<0.01)	0	0	0	1	0
Achaearanea riparia	Spiders	Non-significant decline	0	0	0	1	0
Achaearanea simulans	Spiders	Significant increase (p<0.01)	0	0	0	1	0
Achillea millefolium	Vascular plants	Marginally significant increase (p<0.05)	1	1	0	0	0
Achillea ptarmica	Vascular plants	Non-significant decline	1	1	0	0	0
Achlya flavicornis	Moths	Marginally significant increase (p<0.05)	0	1	0	0	1
Acrocephalus schoenobaenus	Birds	Non-significant decline	0	1	0	1	0
Acrocephalus scirpaceus	Birds	Highly significant increase (p<0.001)	0	1	0	1	0
Acronicta psi	Moths	Non-significant decline	0	1	0	0	1
Acronicta rumicis	Moths	Significant decline (p<0.01)	0	1	0	0	1
Actaea spicata	Vascular plants	Non-significant decline	1	1	0	0	0
Acupalpus brunnipes	Carabid beetles	Non-significant increase	0	0	1*	1	0
Acupalpus dubius	Carabid beetles	Highly significant increase (p<0.001)	0	0	1*	1	0
Acupalpus exiguus	Carabid beetles	Marginally significant increase (p<0.05)	0	0	1*	1	0
Acupalpus flavicollis	Carabid beetles	Non-significant increase	0	0	1*	1	0
Acupalpus meridianus	Carabid beetles	Marginally significant increase (p<0.05)	0	0	1*	1	0
Acupalpus parvulus	Carabid beetles	Marginally significant increase (p<0.05)	0	0	1*	1	0
Adalia bipunctata	Ladybird beetles	Highly significant decline (p<0.001)	0	0	0	1	0
Adalia decempunctata	Ladybird beetles	Highly significant decline (p<0.001)	0	0	0	1	0
Adiantum capillus-veneris	Vascular plants	Non-significant increase	1	1	0	0	0
Adonis annua	Vascular plants	Non-significant decline	1	1	0	0	0
Adoxa moschatellina	Vascular plants	Non-significant increase	1	1	0	0	0
Aegopodium podagraria	Vascular plants	Highly significant increase (p<0.001)	1	1	0	0	0
Aelurillus v-insignitus	Spiders	Non-significant decline	0	0	0	1	0
Aepus marinus	Carabid beetles	Non-significant increase	0	0	1*	1	0
Aepus robinii	Carabid beetles	Non-significant increase	0	0	1*	1	0
Aeshna caerulea	Dragonflies and damselflies	Highly significant decline (p<0.001)	0	0	0	1	0
Aeshna cyanea	Dragonflies and damselflies	Highly significant increase (p<0.001)	0	0	0	1	0
Aeshna grandis	Dragonflies and damselflies	Highly significant decline (p<0.001)	0	0	0	1	0
Aeshna isosceles	Dragonflies and damselflies	Non-significant decline	0	0	0	1	0
Aeshna juncea	Dragonflies and damselflies	Highly significant decline (p<0.001)	0	0	0	1	0
Aeshna mixta	Dragonflies and damselflies	Highly significant increase (p<0.001)	0	0	0	1	0
Agalenatea redii	Spiders	Marginally significant increase (p<0.05)	0	0	0	1	0
Agapanthia villosoviridescens	Cerambycid beetles	Non-significant increase	0	0	1*	0	1*
Agelena labyrinthica	Spiders	Marginally significant increase (p<0.05)	0	0	0	1	0
Agenioideus cinctellus	Wasps	Non-significant increase	0	0	0	1	1*
Aglais urticae	Butterflies	Highly significant decline (p<0.001)	0	1	0	0	1
Agonum emarginatum	Carabid beetles	Non-significant increase	0	0	1*	1	0
Agonum ericeti	Carabid beetles	Non-significant increase	0	0	1*	1	0
Agonum fuliginosum	Carabid beetles	Marginally significant increase (p<0.05)	0	0	1*	1	0
Agonum gracile	Carabid beetles	Non-significant increase	0	0	1*	1	0
Agonum marginatum	Carabid beetles	Non-significant decline	0	0	1*	1	0
Agonum micans	Carabid beetles	Highly significant increase (p<0.001)	0	0	1*	1	0
Agonum muelleri	Carabid beetles	Non-significant increase	0	0	1*	1	0
Agonum nigrum	Carabid beetles	Non-significant increase	0	0	1*	1	0
Agonum piceum	Carabid beetles	Significant increase (p<0.01)	0	0	1*	1	0
Agonum scitulum	Carabid beetles	Non-significant increase	0	0	1*	1	0
Agonum sexpunctatum	Carabid beetles	Non-significant increase	0	0	1*	1	0
Agonum thoreyi	Carabid beetles	Marginally significant increase (p<0.05)	0	0	1*	1	0
Agonum versutum	Carabid beetles	Non-significant decline	0	0	1*	1	0
Agonum viduum	Carabid beetles	Significant increase (p<0.01)	0	0	1*	1	0
Agrimonia eupatoria	Vascular plants	Non-significant increase	1	1	0	0	0
Agrimonia procera	Vascular plants	Non-significant decline	1	1	0	0	0
Agriopis aurantiaria	Moths	Highly significant decline (p<0.001)	0	1	0	0	1
Agriopis leucophaearia	Moths	Non-significant decline	0	1	0	0	1
Agriopis marginaria	Moths	Highly significant increase (p<0.001)	0	1	0	0	1
Agrochola circellaris	Moths	Significant decline (p<0.01)	0	1	0	0	1
Agrochola helvola	Moths	Highly significant decline (p<0.001)	0	1	0	0	1
Agrochola litura	Moths	Highly significant decline (p<0.001)	0	1	0	0	1
Agrochola lota	Moths	Highly significant increase (p<0.001)	0	1	0	0	1
Agrochola lychnidis	Moths	Highly significant decline (p<0.001)	0	1	0	0	1
Agrochola macilenta	Moths	Highly significant increase (p<0.001)	0	1	0	0	1
Agroeca brunnea	Spiders	Non-significant decline	0	0	0	1	0
Agroeca cuprea	Spiders	Non-significant decline	0	0	0	1	0
Agroeca inopina	Spiders	Marginally significant increase (p<0.05)	0	0	0	1	0
Agroeca lusatica	Spiders	Non-significant decline	0	0	0	1	0
Agroeca proxima	Spiders	Non-significant decline	0	0	0	1	0
Agrostemma githago	Vascular plants	Non-significant increase	1	1	0	0	0
Agrostis canina	Vascular plants	Significant increase (p<0.01)	1	1	0	0	0
Agrostis capillaris	Vascular plants	Highly significant increase (p<0.001)	1	1	0	0	0
Agrostis capillaris x stolonifera	Vascular plants	Marginally significant decline (p<0.05)	1	1	0	0	0
Agrostis curtisii	Vascular plants	Non-significant increase	1	1	0	0	0
Agrostis gigantea	Vascular plants	Non-significant increase	1	1	0	0	0
Agrostis stolonifera	Vascular plants	Non-significant increase	1	1	0	0	0
Agrostis stolonifera x Polypogon monspeliensis	Vascular plants	Non-significant increase	1	1	0	0	0
Agrostis vinealis	Vascular plants	Highly significant increase (p<0.001)	1	1	0	0	0
Agrotis exclamationis	Moths	Highly significant decline (p<0.001)	0	1	0	0	1
Agrotis ipsilon	Moths	Non-significant increase	0	1	0	0	1
Agrotis segetum	Moths	Non-significant increase	0	1	0	0	1
Agyneta cauta	Spiders	Non-significant decline	0	0	0	1	0
Agyneta conigera	Spiders	Non-significant decline	0	0	0	1	0
Agyneta decora	Spiders	Non-significant increase	0	0	0	1	0
Agyneta ramosa	Spiders	Non-significant decline	0	0	0	1	0
Agyneta subtilis	Spiders	Significant decline (p<0.01)	0	0	0	1	0
Aira caryophyllea	Vascular plants	Non-significant increase	1	1	0	0	0
Aira praecox	Vascular plants	Non-significant increase	1	1	0	0	0
Ajuga pyramidalis	Vascular plants	Non-significant increase	1	1	0	0	0
Ajuga reptans	Vascular plants	Non-significant decline	1	1	0	0	0
Alchemilla alpina	Vascular plants	Marginally significant increase (p<0.05)	1	1	0	0	0
Alchemilla filicaulis	Vascular plants	Significant increase (p<0.01)	1	1	0	0	0
Alchemilla glabra	Vascular plants	Non-significant decline	1	1	0	0	0
Alchemilla glaucescens	Vascular plants	Non-significant increase	1	1	0	0	0
Alchemilla glomerulans	Vascular plants	Marginally significant increase (p<0.05)	1	1	0	0	0
Alchemilla wichurae	Vascular plants	Significant increase (p<0.01)	1	1	0	0	0
Alchemilla xanthochlora	Vascular plants	Non-significant decline	1	1	0	0	0
Alcis jubata	Moths	Highly significant increase (p<0.001)	0	1	0	0	1
Alcis repandata	Moths	Highly significant increase (p<0.001)	0	1	0	0	1
Alectoris rufa	Birds	Highly significant decline (p<0.001)	0	1	0	0	0
Alisma gramineum	Vascular plants	Marginally significant decline (p<0.05)	1	1	0	0	0
Alisma lanceolatum	Vascular plants	Non-significant decline	1	1	0	0	0
Alisma plantago-aquatica	Vascular plants	Marginally significant decline (p<0.05)	1	1	0	0	0
Allajulus nitidus	Millipedes	Non-significant increase	0	0	1	0	0
Alliaria petiolata	Vascular plants	Highly significant increase (p<0.001)	1	1	0	0	0
Allium ampeloprasum	Vascular plants	Non-significant decline	1	1	0	0	0
Allium oleraceum	Vascular plants	Non-significant increase	1	1	0	0	0
Allium schoenoprasum	Vascular plants	Significant decline (p<0.01)	1	1	0	0	0
Allium scorodoprasum	Vascular plants	Non-significant increase	1	1	0	0	0
Allium ursinum	Vascular plants	Non-significant increase	1	1	0	0	0
Allium vineale	Vascular plants	Marginally significant increase (p<0.05)	1	1	0	0	0
Allomengea scopigera	Spiders	Non-significant decline	0	0	0	1	0
Allomengea vidua	Spiders	Highly significant decline (p<0.001)	0	0	0	1	0
Allophyes oxyacanthae	Moths	Significant decline (p<0.01)	0	1	0	0	1
Alnus glutinosa	Vascular plants	Highly significant increase (p<0.001)	1	1	0	0	0
Alopecosa barbipes	Spiders	Non-significant increase	0	0	0	1	0
Alopecosa cuneata	Spiders	Non-significant decline	0	0	0	1	0
Alopecosa pulverulenta	Spiders	Highly significant increase (p<0.001)	0	0	0	1	0
Alopecurus aequalis	Vascular plants	Non-significant decline	1	1	0	0	0
Alopecurus borealis	Vascular plants	Non-significant decline	1	1	0	0	0
Alopecurus bulbosus	Vascular plants	Non-significant increase	1	1	0	0	0
Alopecurus geniculatus	Vascular plants	Non-significant increase	1	1	0	0	0
Alopecurus geniculatus x pratensis	Vascular plants	Non-significant decline	1	1	0	0	0
Alopecurus myosuroides	Vascular plants	Marginally significant increase (p<0.05)	1	1	0	0	0
Alopecurus pratensis	Vascular plants	Highly significant increase (p<0.001)	1	1	0	0	0
Alosterna tabacicolor	Cerambycid beetles	Non-significant decline	0	0	1*	0	1*
Alsophila aescularia	Moths	Non-significant decline	0	1	0	0	1
Althaea officinalis	Vascular plants	Non-significant decline	1	1	0	0	0
Amara aenea	Carabid beetles	Significant increase (p<0.01)	0	0	1*	1	0
Amara apricaria	Carabid beetles	Non-significant decline	0	0	1*	1	0
Amara bifrons	Carabid beetles	Non-significant increase	0	0	1*	1	0
Amara communis	Carabid beetles	Marginally significant increase (p<0.05)	0	0	1*	1	0
Amara consularis	Carabid beetles	Non-significant increase	0	0	1*	1	0
Amara convexior	Carabid beetles	Non-significant increase	0	0	1*	1	0
Amara curta	Carabid beetles	Non-significant increase	0	0	1*	1	0
Amara equestris	Carabid beetles	Non-significant increase	0	0	1*	1	0
Amara eurynota	Carabid beetles	Non-significant decline	0	0	1*	1	0
Amara famelica	Carabid beetles	Non-significant decline	0	0	1*	1	0
Amara familiaris	Carabid beetles	Non-significant decline	0	0	1*	1	0
Amara fulva	Carabid beetles	Non-significant increase	0	0	1*	1	0
Amara fusca	Carabid beetles	Non-significant increase	0	0	1*	1	0
Amara infima	Carabid beetles	Non-significant increase	0	0	1*	1	0
Amara lucida	Carabid beetles	Non-significant decline	0	0	1*	1	0
Amara lunicollis	Carabid beetles	Non-significant increase	0	0	1*	1	0
Amara ovata	Carabid beetles	Significant increase (p<0.01)	0	0	1*	1	0
Amara plebeja	Carabid beetles	Marginally significant decline (p<0.05)	0	0	1*	1	0
Amara praetermissa	Carabid beetles	Marginally significant decline (p<0.05)	0	0	1*	1	0
Amara quenseli	Carabid beetles	Non-significant increase	0	0	1*	1	0
Amara similata	Carabid beetles	Non-significant increase	0	0	1*	1	0
Amara spreta	Carabid beetles	Non-significant decline	0	0	1*	1	0
Amara strenua	Carabid beetles	Non-significant decline	0	0	1*	1	0
Amara tibialis	Carabid beetles	Non-significant increase	0	0	1*	1	0
Amaurobius fenestralis	Spiders	Non-significant increase	0	0	0	1	0
Amaurobius ferox	Spiders	Non-significant decline	0	0	0	1	0
Amaurobius similis	Spiders	Non-significant decline	0	0	0	1	0
Ammophila arenaria	Vascular plants	Non-significant decline	1	1	0	0	0
Ammophila arenaria x Calamagrostis epigejos	Vascular plants	Non-significant decline	1	1	0	0	0
Ammophila pubescens	Wasps	Non-significant increase	0	0	0	1	1*
Ammophila sabulosa	Wasps	Highly significant increase (p<0.001)	0	0	0	1	1*
Amphidium mougeotii	Mosses and liverworts	Significant decline (p<0.01)	1	0	0	0	0
Amphipoea lucens	Moths	Significant decline (p<0.01)	0	1	0	0	1
Amphipoea oculea	Moths	Highly significant decline (p<0.001)	0	1	0	0	1
Amphipyra tragopogonis	Moths	Highly significant decline (p<0.001)	0	1	0	0	1
Anacamptis pyramidalis	Vascular plants	Highly significant increase (p<0.001)	1	1	0	0	0
Anagallis arvensis	Vascular plants	Marginally significant increase (p<0.05)	1	1	0	0	0
Anagallis minima	Vascular plants	Non-significant increase	1	1	0	0	0
Anagallis tenella	Vascular plants	Non-significant increase	1	1	0	0	0
Anaglyptus mysticus	Cerambycid beetles	Non-significant increase	0	0	1*	0	1*
Anaplectoides prasina	Moths	Highly significant increase (p<0.001)	0	1	0	0	1
Anas platyrhynchos	Birds	Highly significant increase (p<0.001)	0	1	0	1	0
Anasimyia contracta	Hoverflies	Non-significant decline	0	0	0	1	1
Anasimyia interpuncta	Hoverflies	Marginally significant decline (p<0.05)	0	0	0	1	1
Anasimyia lineata	Hoverflies	Highly significant decline (p<0.001)	0	0	0	1	1
Anasimyia lunulata	Hoverflies	Marginally significant decline (p<0.05)	0	0	0	1	1
Anasimyia transfuga	Hoverflies	Marginally significant decline (p<0.05)	0	0	0	1	1
Anastrepta orcadensis	Mosses and liverworts	Non-significant decline	1	0	0	0	0
Anastrophyllum minutum	Mosses and liverworts	Non-significant increase	1	0	0	0	0
Anatis ocellata	Ladybird beetles	Non-significant decline	0	0	0	1	0
Anax imperator	Dragonflies and damselflies	Highly significant increase (p<0.001)	0	0	0	1	0
Anchomenus dorsalis	Carabid beetles	Non-significant increase	0	0	1*	1	0
Anchusa arvensis	Vascular plants	Non-significant increase	1	1	0	0	0
Ancistrocerus gazella	Wasps	Non-significant increase	0	0	0	1	1*
Ancistrocerus nigricornis	Wasps	Non-significant decline	0	0	0	1	1*
Ancistrocerus oviventris	Wasps	Non-significant increase	0	0	0	1	1*
Ancistrocerus parietinus	Wasps	Significant decline (p<0.01)	0	0	0	1	1*
Ancistrocerus parietum	Wasps	Non-significant decline	0	0	0	1	1*
Ancistrocerus scoticus	Wasps	Non-significant decline	0	0	0	1	1*
Ancistrocerus trifasciatus	Wasps	Non-significant decline	0	0	0	1	1*
Ancistronycha abdominalis	Soldier beetles & glowworms	Non-significant decline	0	0	0	1	1*
Andrena alfkenella	Bees	Non-significant increase	0	1	0	0	1
Andrena angustior	Bees	Marginally significant decline (p<0.05)	0	1	0	0	1
Andrena apicata	Bees	Marginally significant increase (p<0.05)	0	1	0	0	1
Andrena argentata	Bees	Non-significant increase	0	1	0	0	1
Andrena barbilabris	Bees	Marginally significant decline (p<0.05)	0	1	0	0	1
Andrena bicolor	Bees	Highly significant decline (p<0.001)	0	1	0	0	1
Andrena bimaculata	Bees	Marginally significant increase (p<0.05)	0	1	0	0	1
Andrena bucephala	Bees	Non-significant increase	0	1	0	0	1
Andrena chrysosceles	Bees	Non-significant increase	0	1	0	0	1
Andrena cineraria	Bees	Highly significant increase (p<0.001)	0	1	0	0	1
Andrena clarkella	Bees	Non-significant increase	0	1	0	0	1
Andrena coitana	Bees	Significant decline (p<0.01)	0	1	0	0	1
Andrena congruens	Bees	Significant decline (p<0.01)	0	1	0	0	1
Andrena denticulata	Bees	Non-significant decline	0	1	0	0	1
Andrena dorsata	Bees	Highly significant increase (p<0.001)	0	1	0	0	1
Andrena falsifica	Bees	Non-significant decline	0	1	0	0	1
Andrena ferox	Bees	Marginally significant increase (p<0.05)	0	1	0	0	1
Andrena flavipes	Bees	Highly significant increase (p<0.001)	0	1	0	0	1
Andrena florea	Bees	Non-significant increase	0	1	0	0	1
Andrena fucata	Bees	Non-significant decline	0	1	0	0	1
Andrena fulva	Bees	Non-significant decline	0	1	0	0	1
Andrena fulvago	Bees	Non-significant increase	0	1	0	0	1
Andrena fuscipes	Bees	Highly significant increase (p<0.001)	0	1	0	0	1
Andrena gravida	Bees	Non-significant increase	0	1	0	0	1
Andrena haemorrhoa	Bees	Non-significant increase	0	1	0	0	1
Andrena hattorfiana	Bees	Non-significant decline	0	1	0	0	1
Andrena helvola	Bees	Highly significant decline (p<0.001)	0	1	0	0	1
Andrena humilis	Bees	Non-significant decline	0	1	0	0	1
Andrena labialis	Bees	Non-significant increase	0	1	0	0	1
Andrena labiata	Bees	Significant increase (p<0.01)	0	1	0	0	1
Andrena lapponica	Bees	Non-significant decline	0	1	0	0	1
Andrena lathyri	Bees	Non-significant decline	0	1	0	0	1
Andrena marginata	Bees	Non-significant decline	0	1	0	0	1
Andrena minutula	Bees	Marginally significant decline (p<0.05)	0	1	0	0	1
Andrena minutuloides	Bees	Highly significant increase (p<0.001)	0	1	0	0	1
Andrena nigriceps	Bees	Non-significant decline	0	1	0	0	1
Andrena nigroaenea	Bees	Non-significant increase	0	1	0	0	1
Andrena niveata	Bees	Marginally significant increase (p<0.05)	0	1	0	0	1
Andrena ovatula	Bees	Non-significant increase	0	1	0	0	1
Andrena praecox	Bees	Non-significant increase	0	1	0	0	1
Andrena proxima	Bees	Non-significant increase	0	1	0	0	1
Andrena rosae	Bees	Non-significant decline	0	1	0	0	1
Andrena ruficrus	Bees	Non-significant decline	0	1	0	0	1
Andrena simillima	Bees	Non-significant decline	0	1	0	0	1
Andrena subopaca	Bees	Non-significant increase	0	1	0	0	1
Andrena synadelpha	Bees	Non-significant decline	0	1	0	0	1
Andrena tarsata	Bees	Non-significant decline	0	1	0	0	1
Andrena thoracica	Bees	Non-significant decline	0	1	0	0	1
Andrena tibialis	Bees	Non-significant decline	0	1	0	0	1
Andrena trimmerana	Bees	Non-significant increase	0	1	0	0	1
Andrena varians	Bees	Non-significant decline	0	1	0	0	1
Andrena wilkella	Bees	Non-significant increase	0	1	0	0	1
Andromeda polifolia	Vascular plants	Non-significant decline	1	1	0	0	0
Androniscus dentiger	Isopods	Non-significant decline	0	0	1	0	0
Anelasmocephalus cambridgei	Harvestmen	Non-significant increase	0	0	1*	1	0
Anelosimus aulicus	Spiders	Non-significant increase	0	0	0	1	0
Anelosimus vittatus	Spiders	Highly significant increase (p<0.001)	0	0	0	1	0
Anemone nemorosa	Vascular plants	Marginally significant decline (p<0.05)	1	1	0	0	0
Angelica sylvestris	Vascular plants	Non-significant increase	1	1	0	0	0
Anisantha sterilis	Vascular plants	Highly significant increase (p<0.001)	1	1	0	0	0
Anisodactylus binotatus	Carabid beetles	Non-significant increase	0	0	1*	1	0
Anisodactylus nemorivagus	Carabid beetles	Non-significant decline	0	0	1*	1	0
Anisosticta novemdecimpunctata	Ladybird beetles	Non-significant increase	0	0	0	1	0
Anoectangium aestivum	Mosses and liverworts	Non-significant decline	1	0	0	0	0
Anomodon viticulosus	Mosses and liverworts	Non-significant decline	1	0	0	0	0
Anoplius caviventris	Wasps	Non-significant increase	0	0	0	1	1*
Anoplius concinnus	Wasps	Non-significant decline	0	0	0	1	1*
Anoplius infuscatus	Wasps	Non-significant decline	0	0	0	1	1*
Anoplius nigerrimus	Wasps	Highly significant increase (p<0.001)	0	0	0	1	1*
Anoplius viaticus	Wasps	Non-significant increase	0	0	0	1	1*
Anoplodera sexguttata	Cerambycid beetles	Non-significant decline	0	0	1*	0	1*
Antennaria dioica	Vascular plants	Significant decline (p<0.01)	1	1	0	0	0
Anteon brachycerum	Wasps	Marginally significant decline (p<0.05)	0	0	0	1	1*
Anteon flavicorne	Wasps	Non-significant increase	0	0	0	1	1*
Anteon jurineanum	Wasps	Significant decline (p<0.01)	0	0	0	1	1*
Anteon pubicorne	Wasps	Non-significant decline	0	0	0	1	1*
Anthelia julacea	Mosses and liverworts	Non-significant increase	1	0	0	0	0
Anthemis arvensis	Vascular plants	Marginally significant decline (p<0.05)	1	1	0	0	0
Anthemis cotula	Vascular plants	Non-significant increase	1	1	0	0	0
Anthidium manicatum	Bees	Non-significant increase	0	1	0	0	1
Anthocharis cardamines	Butterflies	Non-significant increase	0	1	0	0	1
Anthophora bimaculata	Bees	Highly significant increase (p<0.001)	0	1	0	0	1
Anthophora furcata	Bees	Non-significant increase	0	1	0	0	1
Anthophora plumipes	Bees	Highly significant increase (p<0.001)	0	1	0	0	1
Anthophora quadrimaculata	Bees	Non-significant decline	0	1	0	0	1
Anthophora retusa	Bees	Non-significant increase	0	1	0	0	1
Anthoxanthum odoratum	Vascular plants	Non-significant increase	1	1	0	0	0
Anthracus consputus	Carabid beetles	Marginally significant increase (p<0.05)	0	0	1*	1	0
Anthriscus caucalis	Vascular plants	Highly significant increase (p<0.001)	1	1	0	0	0
Anthriscus sylvestris	Vascular plants	Highly significant increase (p<0.001)	1	1	0	0	0
Anthyllis vulneraria	Vascular plants	Highly significant decline (p<0.001)	1	1	0	0	0
Anticlea badiata	Moths	Non-significant decline	0	1	0	0	1
Anticlea derivata	Moths	Marginally significant increase (p<0.05)	0	1	0	0	1
Antistea elegans	Spiders	Highly significant decline (p<0.001)	0	0	0	1	0
Antitype chi	Moths	Highly significant decline (p<0.001)	0	1	0	0	1
Anyphaena accentuata	Spiders	Highly significant increase (p<0.001)	0	0	0	1	0
Apamea crenata	Moths	Non-significant decline	0	1	0	0	1
Apamea lithoxylaea	Moths	Marginally significant decline (p<0.05)	0	1	0	0	1
Apamea monoglypha	Moths	Marginally significant decline (p<0.05)	0	1	0	0	1
Apamea remissa	Moths	Significant decline (p<0.01)	0	1	0	0	1
Apamea solopacina	Moths	Highly significant increase (p<0.001)	0	1	0	0	1
Apamea sordens	Moths	Marginally significant decline (p<0.05)	0	1	0	0	1
Apatura iris	Butterflies	Non-significant increase	0	1	0	0	1
Apeira syringaria	Moths	Highly significant increase (p<0.001)	0	1	0	0	1
Apera spica-venti	Vascular plants	Non-significant decline	1	1	0	0	0
Aphanes arvensis	Vascular plants	Highly significant decline (p<0.001)	1	1	0	0	0
Aphanes australis	Vascular plants	Significant increase (p<0.01)	1	1	0	0	0
Aphanolejeunea microscopica	Mosses and liverworts	Non-significant increase	1	0	0	0	0
Aphantopus hyperantus	Butterflies	Highly significant increase (p<0.001)	0	1	0	0	1
Aphelopus melaleucus	Wasps	Non-significant decline	0	0	0	1	1*
Aphelopus nigriceps	Wasps	Non-significant decline	0	0	0	1	1*
Aphelopus serratus	Wasps	Non-significant decline	0	0	0	1	1*
Aphidecta obliterata	Ladybird beetles	Non-significant decline	0	0	0	1	0
Aphileta misera	Spiders	Significant decline (p<0.01)	0	0	0	1	0
Apium graveolens	Vascular plants	Non-significant decline	1	1	0	0	0
Apium inundatum	Vascular plants	Non-significant decline	1	1	0	0	0
Apium nodiflorum	Vascular plants	Significant decline (p<0.01)	1	1	0	0	0
Apium nodiflorum x repens	Vascular plants	Non-significant decline	1	1	0	0	0
Aplocera plagiata	Moths	Non-significant decline	0	1	0	0	1
Apocheima pilosaria	Moths	Marginally significant increase (p<0.05)	0	1	0	0	1
Aporophyla nigra	Moths	Highly significant decline (p<0.001)	0	1	0	0	1
Aporus unicolor	Wasps	Non-significant decline	0	0	0	1	1*
Aquilegia vulgaris	Vascular plants	Non-significant increase	1	1	0	0	0
Arabidopsis thaliana	Vascular plants	Marginally significant increase (p<0.05)	1	1	0	0	0
Arabis alpina	Vascular plants	Non-significant decline	1	1	0	0	0
Arabis glabra	Vascular plants	Non-significant decline	1	1	0	0	0
Arabis hirsuta	Vascular plants	Highly significant decline (p<0.001)	1	1	0	0	0
Arabis petraea	Vascular plants	Non-significant increase	1	1	0	0	0
Arabis scabra	Vascular plants	Non-significant decline	1	1	0	0	0
Arachnospila anceps	Wasps	Significant decline (p<0.01)	0	0	0	1	1*
Arachnospila consobrina	Wasps	Non-significant decline	0	0	0	1	1*
Arachnospila minutula	Wasps	Non-significant increase	0	0	0	1	1*
Arachnospila spissa	Wasps	Non-significant increase	0	0	0	1	1*
Arachnospila trivialis	Wasps	Non-significant decline	0	0	0	1	1*
Arachnospila wesmaeli	Wasps	Non-significant decline	0	0	0	1	1*
Araeoncus crassiceps	Spiders	Non-significant decline	0	0	0	1	0
Araeoncus humilis	Spiders	Non-significant decline	0	0	0	1	0
Araneus alsine	Spiders	Non-significant decline	0	0	0	1	0
Araneus angulatus	Spiders	Non-significant decline	0	0	0	1	0
Araneus diadematus	Spiders	Highly significant increase (p<0.001)	0	0	0	1	0
Araneus marmoreus	Spiders	Non-significant decline	0	0	0	1	0
Araneus quadratus	Spiders	Non-significant increase	0	0	0	1	0
Araneus sturmi	Spiders	Non-significant increase	0	0	0	1	0
Araneus triguttatus	Spiders	Non-significant increase	0	0	0	1	0
Araniella cucurbitina	Spiders	Non-significant increase	0	0	0	1	0
Araniella displicata	Spiders	Non-significant increase	0	0	0	1	0
Araniella inconspicua	Spiders	Non-significant increase	0	0	0	1	0
Araniella opisthographa	Spiders	Highly significant increase (p<0.001)	0	0	0	1	0
Arbutus unedo	Vascular plants	Non-significant increase	1	1	0	0	0
Archiboreoiulus pallidus	Millipedes	Non-significant increase	0	0	1	0	0
Arctia caja	Moths	Significant decline (p<0.01)	0	1	0	0	1
Arctium lappa	Vascular plants	Non-significant increase	1	1	0	0	0
Arctium minus	Vascular plants	Highly significant increase (p<0.001)	1	1	0	0	0
Arctosa cinerea	Spiders	Non-significant increase	0	0	0	1	0
Arctosa fulvolineata	Spiders	Non-significant decline	0	0	0	1	0
Arctosa leopardus	Spiders	Non-significant increase	0	0	0	1	0
Arctosa perita	Spiders	Non-significant decline	0	0	0	1	0
Arctostaphylos alpinus	Vascular plants	Non-significant increase	1	1	0	0	0
Arctostaphylos uva-ursi	Vascular plants	Non-significant increase	1	1	0	0	0
Arenaria serpyllifolia	Vascular plants	Non-significant decline	1	1	0	0	0
Argenna patula	Spiders	Non-significant decline	0	0	0	1	0
Argenna subnigra	Spiders	Non-significant increase	0	0	0	1	0
Argogorytes mystaceus	Wasps	Marginally significant decline (p<0.05)	0	0	0	1	1*
Argynnis adippe	Butterflies	Marginally significant decline (p<0.05)	0	1	0	0	1
Argynnis aglaja	Butterflies	Significant increase (p<0.01)	0	1	0	0	1
Argynnis paphia	Butterflies	Highly significant increase (p<0.001)	0	1	0	0	1
Argyroneta aquatica	Spiders	Non-significant increase	0	0	0	1	0
Arhopalus rusticus	Cerambycid beetles	Non-significant increase	0	0	1*	0	1*
Aricia agestis	Butterflies	Non-significant increase	0	1	0	0	1
Aricia artaxerxes	Butterflies	Non-significant decline	0	1	0	0	1
Armadillidium album	Isopods	Non-significant increase	0	0	1	0	0
Armadillidium depressum	Isopods	Non-significant increase	0	0	1	0	0
Armadillidium nasatum	Isopods	Non-significant increase	0	0	1	0	0
Armadillidium pictum	Isopods	Non-significant decline	0	0	1	0	0
Armadillidium pulchellum	Isopods	Non-significant increase	0	0	1	0	0
Armadillidium vulgare	Isopods	Non-significant decline	0	0	1	0	0
Armeria maritima	Vascular plants	Non-significant increase	1	1	0	0	0
Armoracia rusticana	Vascular plants	Non-significant increase	1	1	0	0	0
Aromia moschata	Cerambycid beetles	Non-significant decline	0	0	1*	0	1*
Arrhenatherum elatius	Vascular plants	Non-significant increase	1	1	0	0	0
Artemisia absinthium	Vascular plants	Non-significant decline	1	1	0	0	0
Artemisia campestris	Vascular plants	Non-significant decline	1	1	0	0	0
Artemisia vulgaris	Vascular plants	Marginally significant increase (p<0.05)	1	1	0	0	0
Arum italicum	Vascular plants	Non-significant decline	1	1	0	0	0
Arum italicum x maculatum	Vascular plants	Non-significant decline	1	1	0	0	0
Arum maculatum	Vascular plants	Highly significant increase (p<0.001)	1	1	0	0	0
Arvicola terrestris	Mammals	Significant decline (p<0.01)	0	1	0	1	0
Asaphidion curtum	Carabid beetles	Highly significant increase (p<0.001)	0	0	1*	1	0
Asaphidion flavipes	Carabid beetles	Non-significant increase	0	0	1*	1	0
Asaphidion pallipes	Carabid beetles	Non-significant decline	0	0	1*	1	0
Asaphidion stierlini	Carabid beetles	Non-significant increase	0	0	1*	1	0
Asellus aquaticus	Isopods	Non-significant increase	0	0	1	0	0
Asperula cynanchica	Vascular plants	Marginally significant increase (p<0.05)	1	1	0	0	0
Asplenium adiantum-nigrum	Vascular plants	Significant increase (p<0.01)	1	1	0	0	0
Asplenium marinum	Vascular plants	Non-significant increase	1	1	0	0	0
Asplenium obovatum	Vascular plants	Non-significant decline	1	1	0	0	0
Asplenium ruta-muraria	Vascular plants	Non-significant increase	1	1	0	0	0
Asplenium septentrionale	Vascular plants	Non-significant increase	1	1	0	0	0
Asplenium trichomanes	Vascular plants	Non-significant decline	1	1	0	0	0
Asplenium viride	Vascular plants	Highly significant decline (p<0.001)	1	1	0	0	0
Astata boops	Wasps	Highly significant increase (p<0.001)	0	0	0	1	1*
Aster tripolium	Vascular plants	Marginally significant decline (p<0.05)	1	1	0	0	0
Asthenargus paganus	Spiders	Non-significant decline	0	0	0	1	0
Astragalus alpinus	Vascular plants	Non-significant increase	1	1	0	0	0
Astragalus danicus	Vascular plants	Non-significant decline	1	1	0	0	0
Astragalus glycyphyllos	Vascular plants	Non-significant increase	1	1	0	0	0
Atethmia centrago	Moths	Marginally significant decline (p<0.05)	0	1	0	0	1
Athene noctua	Birds	Highly significant decline (p<0.001)	0	1	0	1	0
Athyrium distentifolium	Vascular plants	Non-significant decline	1	1	0	0	0
Athyrium filix-femina	Vascular plants	Non-significant increase	1	1	0	0	0
Athyrium flexile	Vascular plants	Non-significant decline	1	1	0	0	0
Atriplex glabriuscula	Vascular plants	Non-significant decline	1	1	0	0	0
Atriplex laciniata	Vascular plants	Non-significant decline	1	1	0	0	0
Atriplex littoralis	Vascular plants	Non-significant decline	1	1	0	0	0
Atriplex littoralis x prostrata	Vascular plants	Non-significant decline	1	1	0	0	0
Atriplex longipes	Vascular plants	Non-significant decline	1	1	0	0	0
Atriplex longipes x prostrata	Vascular plants	Non-significant increase	1	1	0	0	0
Atriplex patula	Vascular plants	Highly significant increase (p<0.001)	1	1	0	0	0
Atriplex portulacoides	Vascular plants	Marginally significant decline (p<0.05)	1	1	0	0	0
Atriplex praecox	Vascular plants	Non-significant decline	1	1	0	0	0
Atriplex prostrata	Vascular plants	Non-significant increase	1	1	0	0	0
Atropa belladonna	Vascular plants	Non-significant increase	1	1	0	0	0
Atypus affinis	Spiders	Non-significant increase	0	0	0	1	0
Aulacomnium androgynum	Mosses and liverworts	Non-significant decline	1	0	0	0	0
Aulacomnium palustre	Mosses and liverworts	Non-significant increase	1	0	0	0	0
Auplopus carbonarius	Wasps	Highly significant increase (p<0.001)	0	0	0	1	1*
Autographa bractea	Moths	Non-significant decline	0	1	0	0	1
Autographa gamma	Moths	Marginally significant increase (p<0.05)	0	1	0	0	1
Autographa jota	Moths	Highly significant decline (p<0.001)	0	1	0	0	1
Autographa pulchrina	Moths	Non-significant decline	0	1	0	0	1
Avena fatua	Vascular plants	Significant increase (p<0.01)	1	1	0	0	0
Axylia putris	Moths	Non-significant increase	0	1	0	0	1
Baccha elongata	Hoverflies	Non-significant decline	0	0	0	1	1
Badister bullatus	Carabid beetles	Non-significant increase	0	0	1*	1	0
Badister collaris	Carabid beetles	Non-significant increase	0	0	1*	1	0
Badister dilatatus	Carabid beetles	Highly significant increase (p<0.001)	0	0	1*	1	0
Badister meridionalis	Carabid beetles	Non-significant increase	0	0	1*	1	0
Badister peltatus	Carabid beetles	Non-significant increase	0	0	1*	1	0
Badister sodalis	Carabid beetles	Non-significant decline	0	0	1*	1	0
Badister unipustulatus	Carabid beetles	Non-significant decline	0	0	1*	1	0
Baldellia ranunculoides	Vascular plants	Non-significant decline	1	1	0	0	0
Ballota nigra	Vascular plants	Marginally significant increase (p<0.05)	1	1	0	0	0
Ballus chalybeius	Spiders	Non-significant decline	0	0	0	1	0
Barbarea vulgaris	Vascular plants	Non-significant increase	1	1	0	0	0
Barbilophozia atlantica	Mosses and liverworts	Non-significant increase	1	0	0	0	0
Barbilophozia attenuata	Mosses and liverworts	Non-significant decline	1	0	0	0	0
Barbilophozia barbata	Mosses and liverworts	Non-significant decline	1	0	0	0	0
Barbilophozia floerkei	Mosses and liverworts	Marginally significant decline (p<0.05)	1	0	0	0	0
Bartramia ithyphylla	Mosses and liverworts	Non-significant increase	1	0	0	0	0
Bartramia pomiformis	Mosses and liverworts	Non-significant decline	1	0	0	0	0
Bartsia alpina	Vascular plants	Non-significant decline	1	1	0	0	0
Baryphyma duffeyi	Spiders	Non-significant decline	0	0	0	1	0
Baryphyma gowerense	Spiders	Non-significant decline	0	0	0	1	0
Baryphyma maritimum	Spiders	Non-significant increase	0	0	0	1	0
Baryphyma pratense	Spiders	Non-significant decline	0	0	0	1	0
Baryphyma trifrons	Spiders	Non-significant increase	0	0	0	1	0
Batenus livens	Carabid beetles	Marginally significant increase (p<0.05)	0	0	1*	1	0
Bathyphantes approximatus	Spiders	Highly significant decline (p<0.001)	0	0	0	1	0
Bathyphantes gracilis	Spiders	Non-significant decline	0	0	0	1	0
Bathyphantes nigrinus	Spiders	Highly significant decline (p<0.001)	0	0	0	1	0
Bathyphantes parvulus	Spiders	Non-significant decline	0	0	0	1	0
Bathyphantes setiger	Spiders	Non-significant decline	0	0	0	1	0
Bazzania tricrenata	Mosses and liverworts	Non-significant decline	1	0	0	0	0
Bazzania trilobata	Mosses and liverworts	Non-significant decline	1	0	0	0	0
Bellis perennis	Vascular plants	Highly significant increase (p<0.001)	1	1	0	0	0
Bembidion aeneum	Carabid beetles	Non-significant decline	0	0	1*	1	0
Bembidion articulatum	Carabid beetles	Non-significant increase	0	0	1*	1	0
Bembidion assimile	Carabid beetles	Significant increase (p<0.01)	0	0	1*	1	0
Bembidion atrocaeruleum	Carabid beetles	Non-significant increase	0	0	1*	1	0
Bembidion biguttatum	Carabid beetles	Highly significant increase (p<0.001)	0	0	1*	1	0
Bembidion bipunctatum	Carabid beetles	Non-significant decline	0	0	1*	1	0
Bembidion bruxellense	Carabid beetles	Non-significant decline	0	0	1*	1	0
Bembidion bualei	Carabid beetles	Non-significant decline	0	0	1*	1	0
Bembidion clarkii	Carabid beetles	Non-significant increase	0	0	1*	1	0
Bembidion decorum	Carabid beetles	Marginally significant increase (p<0.05)	0	0	1*	1	0
Bembidion deletum	Carabid beetles	Non-significant decline	0	0	1*	1	0
Bembidion dentellum	Carabid beetles	Marginally significant increase (p<0.05)	0	0	1*	1	0
Bembidion doris	Carabid beetles	Marginally significant increase (p<0.05)	0	0	1*	1	0
Bembidion ephippium	Carabid beetles	Non-significant increase	0	0	1*	1	0
Bembidion femoratum	Carabid beetles	Non-significant decline	0	0	1*	1	0
Bembidion fluviatile	Carabid beetles	Non-significant decline	0	0	1*	1	0
Bembidion fumigatum	Carabid beetles	Marginally significant increase (p<0.05)	0	0	1*	1	0
Bembidion geniculatum	Carabid beetles	Non-significant decline	0	0	1*	1	0
Bembidion gilvipes	Carabid beetles	Highly significant increase (p<0.001)	0	0	1*	1	0
Bembidion guttula	Carabid beetles	Non-significant increase	0	0	1*	1	0
Bembidion illigeri	Carabid beetles	Non-significant decline	0	0	1*	1	0
Bembidion iricolor	Carabid beetles	Non-significant increase	0	0	1*	1	0
Bembidion lampros	Carabid beetles	Highly significant increase (p<0.001)	0	0	1*	1	0
Bembidion lunatum	Carabid beetles	Non-significant decline	0	0	1*	1	0
Bembidion lunulatum	Carabid beetles	Significant increase (p<0.01)	0	0	1*	1	0
Bembidion mannerheimii	Carabid beetles	Highly significant increase (p<0.001)	0	0	1*	1	0
Bembidion maritimum	Carabid beetles	Non-significant increase	0	0	1*	1	0
Bembidion minimum	Carabid beetles	Non-significant increase	0	0	1*	1	0
Bembidion monticola	Carabid beetles	Non-significant decline	0	0	1*	1	0
Bembidion nigricorne	Carabid beetles	Non-significant decline	0	0	1*	1	0
Bembidion nigropiceum	Carabid beetles	Non-significant decline	0	0	1*	1	0
Bembidion normannum	Carabid beetles	Non-significant increase	0	0	1*	1	0
Bembidion obliquum	Carabid beetles	Non-significant increase	0	0	1*	1	0
Bembidion obtusum	Carabid beetles	Non-significant increase	0	0	1*	1	0
Bembidion pallidipenne	Carabid beetles	Marginally significant decline (p<0.05)	0	0	1*	1	0
Bembidion prasinum	Carabid beetles	Non-significant increase	0	0	1*	1	0
Bembidion properans	Carabid beetles	Significant increase (p<0.01)	0	0	1*	1	0
Bembidion punctulatum	Carabid beetles	Non-significant increase	0	0	1*	1	0
Bembidion quadrimaculatum	Carabid beetles	Non-significant increase	0	0	1*	1	0
Bembidion quadripustulatum	Carabid beetles	Non-significant increase	0	0	1*	1	0
Bembidion saxatile	Carabid beetles	Non-significant increase	0	0	1*	1	0
Bembidion schuppelii	Carabid beetles	Non-significant decline	0	0	1*	1	0
Bembidion semipunctatum	Carabid beetles	Non-significant increase	0	0	1*	1	0
Bembidion stephensii	Carabid beetles	Non-significant decline	0	0	1*	1	0
Bembidion stomoides	Carabid beetles	Non-significant decline	0	0	1*	1	0
Bembidion testaceum	Carabid beetles	Non-significant decline	0	0	1*	1	0
Bembidion tetracolum	Carabid beetles	Non-significant increase	0	0	1*	1	0
Bembidion tibiale	Carabid beetles	Non-significant increase	0	0	1*	1	0
Bembidion varium	Carabid beetles	Marginally significant increase (p<0.05)	0	0	1*	1	0
Berula erecta	Vascular plants	Marginally significant decline (p<0.05)	1	1	0	0	0
Beta vulgaris	Vascular plants	Significant increase (p<0.01)	1	1	0	0	0
Bethylus cephalotes	Wasps	Non-significant decline	0	0	0	1	1*
Bethylus dendrophilus	Wasps	Non-significant increase	0	0	0	1	1*
Bethylus fuscicornis	Wasps	Non-significant decline	0	0	0	1	1*
Betula nana	Vascular plants	Non-significant increase	1	1	0	0	0
Betula pendula	Vascular plants	Highly significant increase (p<0.001)	1	1	0	0	0
Betula pendula x pubescens	Vascular plants	Marginally significant increase (p<0.05)	1	1	0	0	0
Betula pubescens	Vascular plants	Significant increase (p<0.01)	1	1	0	0	0
Bianor aurocinctus	Spiders	Non-significant increase	0	0	0	1	0
Bidens cernua	Vascular plants	Non-significant decline	1	1	0	0	0
Bidens tripartita	Vascular plants	Non-significant increase	1	1	0	0	0
Biston betularia	Moths	Non-significant decline	0	1	0	0	1
Biston strataria	Moths	Non-significant decline	0	1	0	0	1
Blackstonia perfoliata	Vascular plants	Non-significant decline	1	1	0	0	0
Blaniulus guttulatus	Millipedes	Marginally significant increase (p<0.05)	0	0	1	0	0
Blasia pusilla	Mosses and liverworts	Non-significant increase	1	0	0	0	0
Blechnum spicant	Vascular plants	Non-significant decline	1	1	0	0	0
Blemus discus	Carabid beetles	Non-significant decline	0	0	1*	1	0
Blepharostoma trichophyllum	Mosses and liverworts	Non-significant decline	1	0	0	0	0
Blera fallax	Hoverflies	Non-significant decline	0	0	0	1	1
Blethisa multipunctata	Carabid beetles	Non-significant decline	0	0	1*	1	0
Blindia acuta	Mosses and liverworts	Non-significant increase	1	0	0	0	0
Blysmus compressus	Vascular plants	Non-significant decline	1	1	0	0	0
Blysmus rufus	Vascular plants	Non-significant increase	1	1	0	0	0
Bolboschoenus maritimus	Vascular plants	Highly significant decline (p<0.001)	1	1	0	0	0
Boloria euphrosyne	Butterflies	Highly significant decline (p<0.001)	0	1	0	0	1
Boloria selene	Butterflies	Highly significant decline (p<0.001)	0	1	0	0	1
Bolyphantes alticeps	Spiders	Non-significant decline	0	0	0	1	0
Bolyphantes luteolus	Spiders	Significant decline (p<0.01)	0	0	0	1	0
Bombus distinguendus	Bees	Non-significant decline	0	1	0	0	1
Bombus hortorum	Bees	Marginally significant decline (p<0.05)	0	1	0	0	1
Bombus humilis	Bees	Highly significant increase (p<0.001)	0	1	0	0	1
Bombus jonellus	Bees	Highly significant increase (p<0.001)	0	1	0	0	1
Bombus lapidarius	Bees	Highly significant increase (p<0.001)	0	1	0	0	1
Bombus magnus	Bees	Marginally significant increase (p<0.05)	0	1	0	0	1
Bombus monticola	Bees	Non-significant increase	0	1	0	0	1
Bombus muscorum	Bees	Highly significant decline (p<0.001)	0	1	0	0	1
Bombus pascuorum	Bees	Highly significant increase (p<0.001)	0	1	0	0	1
Bombus pratorum	Bees	Significant decline (p<0.01)	0	1	0	0	1
Bombus ruderarius	Bees	Highly significant decline (p<0.001)	0	1	0	0	1
Bombus ruderatus	Bees	Non-significant decline	0	1	0	0	1
Bombus soroeensis	Bees	Marginally significant increase (p<0.05)	0	1	0	0	1
Bombus subterraneus	Bees	Significant decline (p<0.01)	0	1	0	0	1
Bombus sylvarum	Bees	Non-significant decline	0	1	0	0	1
Bombus terrestris	Bees	Marginally significant increase (p<0.05)	0	1	0	0	1
Boreoiulus tenuis	Millipedes	Non-significant increase	0	0	1	0	0
Botrychium lunaria	Vascular plants	Non-significant decline	1	1	0	0	0
Brachinus crepitans	Carabid beetles	Non-significant decline	0	0	1*	1	0
Brachychaeteuma bagnalli	Millipedes	Non-significant increase	0	0	1	0	0
Brachychaeteuma bradeae	Millipedes	Non-significant increase	0	0	1	0	0
Brachychaeteuma melanops	Millipedes	Non-significant increase	0	0	1	0	0
Brachydesmus superus	Millipedes	Highly significant increase (p<0.001)	0	0	1	0	0
Brachyiulus pusillus	Millipedes	Non-significant increase	0	0	1	0	0
Brachylomia viminalis	Moths	Significant decline (p<0.01)	0	1	0	0	1
Brachyopa bicolor	Hoverflies	Non-significant increase	0	0	0	1	1
Brachyopa insensilis	Hoverflies	Non-significant increase	0	0	0	1	1
Brachyopa pilosa	Hoverflies	Non-significant increase	0	0	0	1	1
Brachyopa scutellaris	Hoverflies	Marginally significant increase (p<0.05)	0	0	0	1	1
Brachypalpus laphriformis	Hoverflies	Non-significant increase	0	0	0	1	1
Brachypodium sylvaticum	Vascular plants	Highly significant increase (p<0.001)	1	1	0	0	0
Brachytheciastrum velutinum	Mosses and liverworts	Non-significant decline	1	0	0	0	0
Brachythecium albicans	Mosses and liverworts	Marginally significant increase (p<0.05)	1	0	0	0	0
Brachythecium glareosum	Mosses and liverworts	Non-significant increase	1	0	0	0	0
Brachytron pratense	Dragonflies and damselflies	Highly significant increase (p<0.001)	0	0	0	1	0
Bracteon litorale	Carabid beetles	Non-significant decline	0	0	1*	1	0
Bradycellus caucasicus	Carabid beetles	Non-significant decline	0	0	1*	1	0
Bradycellus distinctus	Carabid beetles	Non-significant decline	0	0	1*	1	0
Bradycellus harpalinus	Carabid beetles	Non-significant increase	0	0	1*	1	0
Bradycellus ruficollis	Carabid beetles	Non-significant decline	0	0	1*	1	0
Bradycellus sharpi	Carabid beetles	Non-significant decline	0	0	1*	1	0
Bradycellus verbasci	Carabid beetles	Non-significant increase	0	0	1*	1	0
Brassica rapa	Vascular plants	Non-significant increase	1	1	0	0	0
Breutelia chrysocoma	Mosses and liverworts	Non-significant decline	1	0	0	0	0
Briza media	Vascular plants	Highly significant decline (p<0.001)	1	1	0	0	0
Briza minor	Vascular plants	Non-significant increase	1	1	0	0	0
Bromopsis benekenii	Vascular plants	Non-significant decline	1	1	0	0	0
Bromopsis erecta	Vascular plants	Highly significant decline (p<0.001)	1	1	0	0	0
Bromopsis ramosa	Vascular plants	Non-significant increase	1	1	0	0	0
Bromus commutatus	Vascular plants	Highly significant increase (p<0.001)	1	1	0	0	0
Bromus hordeaceus	Vascular plants	Highly significant increase (p<0.001)	1	1	0	0	0
Bromus racemosus	Vascular plants	Non-significant increase	1	1	0	0	0
Bromus secalinus	Vascular plants	Non-significant increase	1	1	0	0	0
Broscus cephalotes	Carabid beetles	Non-significant increase	0	0	1*	1	0
Bryoerythrophyllum recurvirostrum	Mosses and liverworts	Non-significant decline	1	0	0	0	0
Bryonia dioica	Vascular plants	Significant increase (p<0.01)	1	1	0	0	0
Bryum alpinum	Mosses and liverworts	Non-significant decline	1	0	0	0	0
Bryum gemmiferum	Mosses and liverworts	Non-significant increase	1	0	0	0	0
Bryum klinggraeffii	Mosses and liverworts	Non-significant increase	1	0	0	0	0
Bryum moravicum	Mosses and liverworts	Non-significant decline	1	0	0	0	0
Bryum ruderale	Mosses and liverworts	Highly significant increase (p<0.001)	1	0	0	0	0
Bryum subapiculatum	Mosses and liverworts	Non-significant decline	1	0	0	0	0
Bunium bulbocastanum	Vascular plants	Non-significant increase	1	1	0	0	0
Bupalus piniaria	Moths	Non-significant increase	0	1	0	0	1
Bupleurum rotundifolium	Vascular plants	Non-significant decline	1	1	0	0	0
Bupleurum tenuissimum	Vascular plants	Non-significant decline	1	1	0	0	0
Butomus umbellatus	Vascular plants	Highly significant decline (p<0.001)	1	1	0	0	0
Buxus sempervirens	Vascular plants	Marginally significant increase (p<0.05)	1	1	0	0	0
Cabera exanthemata	Moths	Highly significant increase (p<0.001)	0	1	0	0	1
Cabera pusaria	Moths	Highly significant increase (p<0.001)	0	1	0	0	1
Cakile maritima	Vascular plants	Non-significant increase	1	1	0	0	0
Calamagrostis canescens	Vascular plants	Non-significant decline	1	1	0	0	0
Calamagrostis canescens x stricta	Vascular plants	Non-significant increase	1	1	0	0	0
Calamagrostis epigejos	Vascular plants	Non-significant increase	1	1	0	0	0
Calamagrostis purpurea	Vascular plants	Non-significant decline	1	1	0	0	0
Calamagrostis stricta	Vascular plants	Non-significant increase	1	1	0	0	0
Calathus ambiguus	Carabid beetles	Non-significant increase	0	0	1*	1	0
Calathus cinctus	Carabid beetles	Highly significant increase (p<0.001)	0	0	1*	1	0
Calathus erratus	Carabid beetles	Non-significant decline	0	0	1*	1	0
Calathus fuscipes	Carabid beetles	Highly significant increase (p<0.001)	0	0	1*	1	0
Calathus melanocephalus	Carabid beetles	Highly significant increase (p<0.001)	0	0	1*	1	0
Calathus micropterus	Carabid beetles	Non-significant decline	0	0	1*	1	0
Calathus mollis	Carabid beetles	Non-significant increase	0	0	1*	1	0
Calathus rotundicollis	Carabid beetles	Non-significant increase	0	0	1*	1	0
Caliadurgus fasciatellus	Wasps	Non-significant increase	0	0	0	1	1*
Caliprobola speciosa	Hoverflies	Non-significant decline	0	0	0	1	1
Callicera rufa	Hoverflies	Non-significant increase	0	0	0	1	1
Callicera spinolae	Hoverflies	Non-significant decline	0	0	0	1	1
Calliergon cordifolium	Mosses and liverworts	Non-significant increase	1	0	0	0	0
Calliergon giganteum	Mosses and liverworts	Non-significant decline	1	0	0	0	0
Calliergonella cuspidata	Vascular plants	Non-significant decline	1	1	0	0	0
Calliergonella lindbergii	Mosses and liverworts	Non-significant decline	1	0	0	0	0
Callitriche brutia	Vascular plants	Non-significant increase	1	1	0	0	0
Callitriche hamulata	Vascular plants	Non-significant increase	1	1	0	0	0
Callitriche hermaphroditica	Vascular plants	Non-significant decline	1	1	0	0	0
Callitriche obtusangula	Vascular plants	Highly significant decline (p<0.001)	1	1	0	0	0
Callitriche platycarpa	Vascular plants	Highly significant decline (p<0.001)	1	1	0	0	0
Callitriche stagnalis	Vascular plants	Marginally significant increase (p<0.05)	1	1	0	0	0
Callitriche truncata	Vascular plants	Marginally significant increase (p<0.05)	1	1	0	0	0
Callophrys rubi	Butterflies	Significant decline (p<0.01)	0	1	0	0	1
Calluna vulgaris	Vascular plants	Non-significant decline	1	1	0	0	0
Calodromius spilotus	Carabid beetles	Non-significant decline	0	0	1*	1	0
Calopteryx splendens	Dragonflies and damselflies	Highly significant increase (p<0.001)	0	0	0	1	0
Calopteryx virgo	Dragonflies and damselflies	Significant increase (p<0.01)	0	0	0	1	0
Calosoma inquisitor	Carabid beetles	Non-significant increase	0	0	1*	1	0
Caltha palustris	Vascular plants	Non-significant decline	1	1	0	0	0
Calvia quattuordecimguttata	Ladybird beetles	Significant decline (p<0.01)	0	0	0	1	0
Calypogeia muelleriana	Mosses and liverworts	Non-significant increase	1	0	0	0	0
Calystegia sepium	Vascular plants	Highly significant increase (p<0.001)	1	1	0	0	0
Calystegia soldanella	Vascular plants	Non-significant decline	1	1	0	0	0
Camelina sativa	Vascular plants	Non-significant decline	1	1	0	0	0
Campaea margaritata	Moths	Highly significant increase (p<0.001)	0	1	0	0	1
Campanula glomerata	Vascular plants	Significant decline (p<0.01)	1	1	0	0	0
Campanula latifolia	Vascular plants	Non-significant decline	1	1	0	0	0
Campanula patula	Vascular plants	Non-significant decline	1	1	0	0	0
Campanula rapunculus	Vascular plants	Non-significant decline	1	1	0	0	0
Campanula rotundifolia	Vascular plants	Non-significant decline	1	1	0	0	0
Campanula trachelium	Vascular plants	Non-significant decline	1	1	0	0	0
Camptogramma bilineata	Moths	Significant increase (p<0.01)	0	1	0	0	1
Campyliadelphus chrysophyllus	Mosses and liverworts	Non-significant increase	1	0	0	0	0
Campylopus brevipilus	Mosses and liverworts	Non-significant decline	1	0	0	0	0
Campylopus flexuosus	Mosses and liverworts	Significant decline (p<0.01)	1	0	0	0	0
Campylopus fragilis	Mosses and liverworts	Non-significant decline	1	0	0	0	0
Cantharis cryptica	Soldier beetles & glowworms	Non-significant increase	0	0	0	1	1*
Cantharis decipiens	Soldier beetles & glowworms	Non-significant increase	0	0	0	1	1*
Cantharis figurata	Soldier beetles & glowworms	Non-significant decline	0	0	0	1	1*
Cantharis fusca	Soldier beetles & glowworms	Non-significant decline	0	0	0	1	1*
Cantharis lateralis	Soldier beetles & glowworms	Non-significant decline	0	0	0	1	1*
Cantharis livida	Soldier beetles & glowworms	Non-significant decline	0	0	0	1	1*
Cantharis nigra	Soldier beetles & glowworms	Non-significant decline	0	0	0	1	1*
Cantharis nigricans	Soldier beetles & glowworms	Non-significant decline	0	0	0	1	1*
Cantharis obscura	Soldier beetles & glowworms	Non-significant decline	0	0	0	1	1*
Cantharis pallida	Soldier beetles & glowworms	Non-significant decline	0	0	0	1	1*
Cantharis paludosa	Soldier beetles & glowworms	Non-significant decline	0	0	0	1	1*
Cantharis pellucida	Soldier beetles & glowworms	Non-significant increase	0	0	0	1	1*
Cantharis rufa	Soldier beetles & glowworms	Non-significant decline	0	0	0	1	1*
Cantharis rustica	Soldier beetles & glowworms	Non-significant decline	0	0	0	1	1*
Cantharis thoracica	Soldier beetles & glowworms	Non-significant decline	0	0	0	1	1*
Capreolus capreolus	Mammals	Significant increase (p<0.01)	0	1	0	0	0
Capsella bursa-pastoris	Vascular plants	Highly significant increase (p<0.001)	1	1	0	0	0
Carabus arvensis	Carabid beetles	Non-significant increase	0	0	1*	1	0
Carabus glabratus	Carabid beetles	Non-significant increase	0	0	1*	1	0
Carabus granulatus	Carabid beetles	Non-significant decline	0	0	1*	1	0
Carabus intricatus	Carabid beetles	Non-significant increase	0	0	1*	1	0
Carabus monilis	Carabid beetles	Non-significant increase	0	0	1*	1	0
Carabus nemoralis	Carabid beetles	Non-significant decline	0	0	1*	1	0
Carabus nitens	Carabid beetles	Non-significant decline	0	0	1*	1	0
Carabus problematicus	Carabid beetles	Non-significant increase	0	0	1*	1	0
Carabus violaceus	Carabid beetles	Non-significant increase	0	0	1*	1	0
Caradrina clavipalpis	Moths	Non-significant decline	0	1	0	0	1
Caradrina morpheus	Moths	Highly significant decline (p<0.001)	0	1	0	0	1
Cardamine amara	Vascular plants	Marginally significant decline (p<0.05)	1	1	0	0	0
Cardamine bulbifera	Vascular plants	Non-significant decline	1	1	0	0	0
Cardamine flexuosa	Vascular plants	Significant increase (p<0.01)	1	1	0	0	0
Cardamine hirsuta	Vascular plants	Highly significant increase (p<0.001)	1	1	0	0	0
Cardamine impatiens	Vascular plants	Non-significant decline	1	1	0	0	0
Cardamine pratensis	Vascular plants	Non-significant increase	1	1	0	0	0
Carduus crispus	Vascular plants	Highly significant increase (p<0.001)	1	1	0	0	0
Carduus crispus x nutans	Vascular plants	Non-significant increase	1	1	0	0	0
Carduus nutans	Vascular plants	Non-significant increase	1	1	0	0	0
Carduus tenuiflorus	Vascular plants	Non-significant decline	1	1	0	0	0
Carex acuta	Vascular plants	Non-significant increase	1	1	0	0	0
Carex acuta x acutiformis	Vascular plants	Non-significant decline	1	1	0	0	0
Carex acuta x nigra	Vascular plants	Non-significant decline	1	1	0	0	0
Carex acutiformis	Vascular plants	Significant decline (p<0.01)	1	1	0	0	0
Carex acutiformis x riparia	Vascular plants	Non-significant decline	1	1	0	0	0
Carex appropinquata	Vascular plants	Non-significant decline	1	1	0	0	0
Carex aquatilis	Vascular plants	Marginally significant decline (p<0.05)	1	1	0	0	0
Carex arenaria	Vascular plants	Non-significant decline	1	1	0	0	0
Carex atrata	Vascular plants	Non-significant increase	1	1	0	0	0
Carex atrofusca	Vascular plants	Non-significant increase	1	1	0	0	0
Carex bigelowii	Vascular plants	Non-significant decline	1	1	0	0	0
Carex bigelowii x nigra	Vascular plants	Non-significant increase	1	1	0	0	0
Carex binervis	Vascular plants	Marginally significant increase (p<0.05)	1	1	0	0	0
Carex buxbaumii	Vascular plants	Non-significant increase	1	1	0	0	0
Carex capillaris	Vascular plants	Non-significant decline	1	1	0	0	0
Carex caryophyllea	Vascular plants	Marginally significant decline (p<0.05)	1	1	0	0	0
Carex curta	Vascular plants	Marginally significant decline (p<0.05)	1	1	0	0	0
Carex curta x paniculata	Vascular plants	Non-significant increase	1	1	0	0	0
Carex diandra	Vascular plants	Non-significant increase	1	1	0	0	0
Carex diandra x paniculata	Vascular plants	Non-significant increase	1	1	0	0	0
Carex digitata	Vascular plants	Non-significant decline	1	1	0	0	0
Carex dioica	Vascular plants	Non-significant decline	1	1	0	0	0
Carex distans	Vascular plants	Highly significant increase (p<0.001)	1	1	0	0	0
Carex distans x extensa	Vascular plants	Non-significant increase	1	1	0	0	0
Carex disticha	Vascular plants	Non-significant increase	1	1	0	0	0
Carex divisa	Vascular plants	Non-significant increase	1	1	0	0	0
Carex divulsa	Vascular plants	Significant increase (p<0.01)	1	1	0	0	0
Carex echinata	Vascular plants	Non-significant increase	1	1	0	0	0
Carex elata	Vascular plants	Marginally significant decline (p<0.05)	1	1	0	0	0
Carex elongata	Vascular plants	Non-significant increase	1	1	0	0	0
Carex ericetorum	Vascular plants	Marginally significant decline (p<0.05)	1	1	0	0	0
Carex extensa	Vascular plants	Significant increase (p<0.01)	1	1	0	0	0
Carex filiformis	Vascular plants	Non-significant increase	1	1	0	0	0
Carex flacca	Vascular plants	Non-significant increase	1	1	0	0	0
Carex hirta	Vascular plants	Non-significant increase	1	1	0	0	0
Carex hostiana	Vascular plants	Non-significant decline	1	1	0	0	0
Carex hostiana x viridula	Vascular plants	Highly significant increase (p<0.001)	1	1	0	0	0
Carex hostiana x viridula subsp. brachyrrhyncha	Vascular plants	Non-significant decline	1	1	0	0	0
Carex hostiana x viridula subsp. oedocarpa	Vascular plants	Marginally significant decline (p<0.05)	1	1	0	0	0
Carex hostiana x viridula subsp. viridula	Vascular plants	Non-significant decline	1	1	0	0	0
Carex humilis	Vascular plants	Non-significant decline	1	1	0	0	0
Carex lachenalii	Vascular plants	Non-significant increase	1	1	0	0	0
Carex laevigata	Vascular plants	Non-significant increase	1	1	0	0	0
Carex lasiocarpa	Vascular plants	Significant decline (p<0.01)	1	1	0	0	0
Carex limosa	Vascular plants	Non-significant decline	1	1	0	0	0
Carex magellanica	Vascular plants	Non-significant decline	1	1	0	0	0
Carex maritima	Vascular plants	Non-significant increase	1	1	0	0	0
Carex montana	Vascular plants	Non-significant decline	1	1	0	0	0
Carex muricata	Vascular plants	Non-significant decline	1	1	0	0	0
Carex nigra	Vascular plants	Non-significant decline	1	1	0	0	0
Carex norvegica	Vascular plants	Non-significant decline	1	1	0	0	0
Carex ornithopoda	Vascular plants	Non-significant decline	1	1	0	0	0
Carex otrubae	Vascular plants	Non-significant increase	1	1	0	0	0
Carex otrubae x remota	Vascular plants	Non-significant increase	1	1	0	0	0
Carex ovalis	Vascular plants	Non-significant increase	1	1	0	0	0
Carex pallescens	Vascular plants	Non-significant decline	1	1	0	0	0
Carex panicea	Vascular plants	Marginally significant increase (p<0.05)	1	1	0	0	0
Carex paniculata	Vascular plants	Marginally significant decline (p<0.05)	1	1	0	0	0
Carex paniculata x remota	Vascular plants	Marginally significant increase (p<0.05)	1	1	0	0	0
Carex pauciflora	Vascular plants	Non-significant decline	1	1	0	0	0
Carex pendula	Vascular plants	Highly significant increase (p<0.001)	1	1	0	0	0
Carex pilulifera	Vascular plants	Non-significant decline	1	1	0	0	0
Carex pseudocyperus	Vascular plants	Non-significant increase	1	1	0	0	0
Carex pulicaris	Vascular plants	Non-significant increase	1	1	0	0	0
Carex punctata	Vascular plants	Marginally significant increase (p<0.05)	1	1	0	0	0
Carex rariflora	Vascular plants	Non-significant decline	1	1	0	0	0
Carex recta	Vascular plants	Non-significant increase	1	1	0	0	0
Carex remota	Vascular plants	Significant increase (p<0.01)	1	1	0	0	0
Carex riparia	Vascular plants	Highly significant decline (p<0.001)	1	1	0	0	0
Carex rostrata	Vascular plants	Non-significant decline	1	1	0	0	0
Carex rostrata x vesicaria	Vascular plants	Non-significant increase	1	1	0	0	0
Carex rupestris	Vascular plants	Significant decline (p<0.01)	1	1	0	0	0
Carex saxatilis	Vascular plants	Non-significant increase	1	1	0	0	0
Carex saxatilis x vesicaria	Vascular plants	Non-significant decline	1	1	0	0	0
Carex spicata	Vascular plants	Marginally significant increase (p<0.05)	1	1	0	0	0
Carex strigosa	Vascular plants	Non-significant increase	1	1	0	0	0
Carex sylvatica	Vascular plants	Significant increase (p<0.01)	1	1	0	0	0
Carex vaginata	Vascular plants	Significant decline (p<0.01)	1	1	0	0	0
Carex vesicaria	Vascular plants	Non-significant decline	1	1	0	0	0
Carex viridula	Vascular plants	Marginally significant increase (p<0.05)	1	1	0	0	0
Carlina vulgaris	Vascular plants	Non-significant decline	1	1	0	0	0
Carorita limnaea	Spiders	Non-significant increase	0	0	0	1	0
Carpinus betulus	Vascular plants	Marginally significant increase (p<0.05)	1	1	0	0	0
Carterocephalus palaemon	Butterflies	Non-significant decline	0	1	0	0	1
Carum carvi	Vascular plants	Non-significant decline	1	1	0	0	0
Carum verticillatum	Vascular plants	Non-significant increase	1	1	0	0	0
Castanea sativa	Vascular plants	Non-significant decline	1	1	0	0	0
Catabrosa aquatica	Vascular plants	Non-significant increase	1	1	0	0	0
Catapodium marinum	Vascular plants	Marginally significant increase (p<0.05)	1	1	0	0	0
Catapodium rigidum	Vascular plants	Non-significant increase	1	1	0	0	0
Caviphantes saxetorum	Spiders	Non-significant increase	0	0	0	1	0
Celaena haworthii	Moths	Highly significant decline (p<0.001)	0	1	0	0	1
Celaena leucostigma	Moths	Highly significant decline (p<0.001)	0	1	0	0	1
Celastrina argiolus	Butterflies	Non-significant increase	0	1	0	0	1
Centaurea calcitrapa	Vascular plants	Non-significant decline	1	1	0	0	0
Centaurea cyanus	Vascular plants	Non-significant increase	1	1	0	0	0
Centaurea nigra	Vascular plants	Highly significant increase (p<0.001)	1	1	0	0	0
Centaurea scabiosa	Vascular plants	Highly significant decline (p<0.001)	1	1	0	0	0
Centaurium erythraea	Vascular plants	Highly significant increase (p<0.001)	1	1	0	0	0
Centaurium erythraea x littorale	Vascular plants	Non-significant increase	1	1	0	0	0
Centaurium littorale	Vascular plants	Non-significant decline	1	1	0	0	0
Centaurium pulchellum	Vascular plants	Non-significant increase	1	1	0	0	0
Centromerita bicolor	Spiders	Marginally significant increase (p<0.05)	0	0	0	1	0
Centromerita concinna	Spiders	Non-significant decline	0	0	0	1	0
Centromerus arcanus	Spiders	Marginally significant decline (p<0.05)	0	0	0	1	0
Centromerus cavernarum	Spiders	Non-significant increase	0	0	0	1	0
Centromerus dilutus	Spiders	Highly significant decline (p<0.001)	0	0	0	1	0
Centromerus incilium	Spiders	Non-significant decline	0	0	0	1	0
Centromerus levitarsis	Spiders	Non-significant decline	0	0	0	1	0
Centromerus prudens	Spiders	Non-significant decline	0	0	0	1	0
Centromerus semiater	Spiders	Non-significant decline	0	0	0	1	0
Centromerus serratus	Spiders	Non-significant increase	0	0	0	1	0
Centromerus sylvaticus	Spiders	Marginally significant decline (p<0.05)	0	0	0	1	0
Cephalanthera damasonium	Vascular plants	Non-significant increase	1	1	0	0	0
Cephalanthera longifolia	Vascular plants	Non-significant increase	1	1	0	0	0
Cephalonomia formiciformis	Wasps	Non-significant decline	0	0	0	1	1*
Cephalozia connivens	Mosses and liverworts	Non-significant decline	1	0	0	0	0
Cephalozia lunulifolia	Mosses and liverworts	Non-significant increase	1	0	0	0	0
Cephaloziella hampeana	Mosses and liverworts	Non-significant increase	1	0	0	0	0
Ceramica pisi	Moths	Highly significant decline (p<0.001)	0	1	0	0	1
Cerapteryx graminis	Moths	Significant decline (p<0.01)	0	1	0	0	1
Cerastis rubricosa	Moths	Non-significant increase	0	1	0	0	1
Cerastium alpinum	Vascular plants	Non-significant increase	1	1	0	0	0
Cerastium arcticum	Vascular plants	Non-significant increase	1	1	0	0	0
Cerastium arvense	Vascular plants	Non-significant increase	1	1	0	0	0
Cerastium cerastoides	Vascular plants	Non-significant decline	1	1	0	0	0
Cerastium diffusum	Vascular plants	Non-significant increase	1	1	0	0	0
Cerastium fontanum	Vascular plants	Non-significant decline	1	1	0	0	0
Cerastium glomeratum	Vascular plants	Highly significant increase (p<0.001)	1	1	0	0	0
Cerastium pumilum	Vascular plants	Non-significant increase	1	1	0	0	0
Cerastium semidecandrum	Vascular plants	Non-significant increase	1	1	0	0	0
Ceratina cyanea	Bees	Significant increase (p<0.01)	0	1	0	0	1
Ceratinella brevipes	Spiders	Highly significant decline (p<0.001)	0	0	0	1	0
Ceratinella brevis	Spiders	Non-significant decline	0	0	0	1	0
Ceratinella scabrosa	Spiders	Marginally significant increase (p<0.05)	0	0	0	1	0
Ceratinopsis romana	Spiders	Non-significant increase	0	0	0	1	0
Ceratinopsis stativa	Spiders	Non-significant decline	0	0	0	1	0
Ceratocapnos claviculata	Vascular plants	Non-significant decline	1	1	0	0	0
Ceratophyllum demersum	Vascular plants	Non-significant increase	1	1	0	0	0
Ceratophyllum submersum	Vascular plants	Non-significant decline	1	1	0	0	0
Cerceris arenaria	Wasps	Highly significant increase (p<0.001)	0	0	0	1	1*
Cerceris quadricincta	Wasps	Marginally significant increase (p<0.05)	0	0	0	1	1*
Cerceris quinquefasciata	Wasps	Marginally significant increase (p<0.05)	0	0	0	1	1*
Cerceris ruficornis	Wasps	Non-significant decline	0	0	0	1	1*
Cerceris rybyensis	Wasps	Highly significant increase (p<0.001)	0	0	0	1	1*
Cercidia prominens	Spiders	Non-significant decline	0	0	0	1	0
Ceriagrion tenellum	Dragonflies and damselflies	Highly significant decline (p<0.001)	0	0	0	1	0
Ceropales maculata	Wasps	Non-significant increase	0	0	0	1	1*
Ceropales variegata	Wasps	Non-significant increase	0	0	0	1	1*
Certhia familiaris	Birds	Highly significant decline (p<0.001)	0	1	0	1	0
Cervus elaphus	Mammals	Significant increase (p<0.01)	0	1	0	0	0
Cervus nippon	Mammals	Significant increase (p<0.01)	0	1	0	0	0
Ceterach officinarum	Vascular plants	Non-significant increase	1	1	0	0	0
Chaenorhinum minus	Vascular plants	Non-significant decline	1	1	0	0	0
Chaerophyllum temulum	Vascular plants	Highly significant increase (p<0.001)	1	1	0	0	0
Chalcosyrphus eunotus	Hoverflies	Non-significant increase	0	0	0	1	1
Chalcosyrphus nemorum	Hoverflies	Significant increase (p<0.01)	0	0	0	1	1
Chamaemelum nobile	Vascular plants	Non-significant decline	1	1	0	0	0
Chamaesyrphus caledonicus	Hoverflies	Non-significant decline	0	0	0	1	1
Chamaesyrphus scaevoides	Hoverflies	Significant decline (p<0.01)	0	0	0	1	1
Chamerion angustifolium	Vascular plants	Non-significant increase	1	1	0	0	0
Chara aculeolata	Vascular plants	Highly significant increase (p<0.001)	1	1	0	0	0
Chara aspera	Vascular plants	Highly significant increase (p<0.001)	1	1	0	0	0
Chara baltica	Vascular plants	Non-significant increase	1	1	0	0	0
Chara canescens	Vascular plants	Marginally significant increase (p<0.05)	1	1	0	0	0
Chara connivens	Vascular plants	Non-significant increase	1	1	0	0	0
Chara contraria	Vascular plants	Significant increase (p<0.01)	1	1	0	0	0
Chara curta	Vascular plants	Highly significant increase (p<0.001)	1	1	0	0	0
Chara fragifera	Vascular plants	Non-significant decline	1	1	0	0	0
Chara globularis	Vascular plants	Non-significant increase	1	1	0	0	0
Chara hispida	Vascular plants	Non-significant increase	1	1	0	0	0
Chara intermedia	Vascular plants	Non-significant decline	1	1	0	0	0
Chara rudis	Vascular plants	Significant increase (p<0.01)	1	1	0	0	0
Chara virgata	Vascular plants	Highly significant increase (p<0.001)	1	1	0	0	0
Chara vulgaris	Vascular plants	Highly significant increase (p<0.001)	1	1	0	0	0
Cheilosia albipila	Hoverflies	Significant decline (p<0.01)	0	0	0	1	1
Cheilosia albitarsis	Hoverflies	Non-significant decline	0	0	0	1	1
Cheilosia antiqua	Hoverflies	Marginally significant decline (p<0.05)	0	0	0	1	1
Cheilosia barbata	Hoverflies	Marginally significant decline (p<0.05)	0	0	0	1	1
Cheilosia bergenstammi	Hoverflies	Non-significant decline	0	0	0	1	1
Cheilosia carbonaria	Hoverflies	Marginally significant decline (p<0.05)	0	0	0	1	1
Cheilosia chrysocoma	Hoverflies	Non-significant decline	0	0	0	1	1
Cheilosia cynocephala	Hoverflies	Non-significant increase	0	0	0	1	1
Cheilosia fraterna	Hoverflies	Non-significant decline	0	0	0	1	1
Cheilosia griseiventris	Hoverflies	Marginally significant increase (p<0.05)	0	0	0	1	1
Cheilosia grossa	Hoverflies	Non-significant decline	0	0	0	1	1
Cheilosia illustrata	Hoverflies	Non-significant increase	0	0	0	1	1
Cheilosia impressa	Hoverflies	Marginally significant increase (p<0.05)	0	0	0	1	1
Cheilosia longula	Hoverflies	Significant decline (p<0.01)	0	0	0	1	1
Cheilosia mutabilis	Hoverflies	Non-significant decline	0	0	0	1	1
Cheilosia nebulosa	Hoverflies	Non-significant decline	0	0	0	1	1
Cheilosia nigripes	Hoverflies	Marginally significant increase (p<0.05)	0	0	0	1	1
Cheilosia pagana	Hoverflies	Non-significant decline	0	0	0	1	1
Cheilosia proxima	Hoverflies	Significant increase (p<0.01)	0	0	0	1	1
Cheilosia pubera	Hoverflies	Non-significant increase	0	0	0	1	1
Cheilosia sahlbergi	Hoverflies	Non-significant increase	0	0	0	1	1
Cheilosia scutellata	Hoverflies	Non-significant decline	0	0	0	1	1
Cheilosia semifasciata	Hoverflies	Significant increase (p<0.01)	0	0	0	1	1
Cheilosia soror	Hoverflies	Highly significant increase (p<0.001)	0	0	0	1	1
Cheilosia variabilis	Hoverflies	Non-significant decline	0	0	0	1	1
Cheilosia velutina	Hoverflies	Significant decline (p<0.01)	0	0	0	1	1
Cheilosia vernalis	Hoverflies	Marginally significant decline (p<0.05)	0	0	0	1	1
Cheilosia vulpina	Hoverflies	Non-significant increase	0	0	0	1	1
Cheiracanthium erraticum	Spiders	Non-significant increase	0	0	0	1	0
Cheiracanthium pennyi	Spiders	Non-significant decline	0	0	0	1	0
Cheiracanthium virescens	Spiders	Non-significant increase	0	0	0	1	0
Chelidonium majus	Vascular plants	Non-significant increase	1	1	0	0	0
Chelogynus ephippiger	Wasps	Non-significant increase	0	0	0	1	1*
Chelogynus fulviventris	Wasps	Non-significant increase	0	0	0	1	1*
Chelogynus gaullei	Wasps	Non-significant decline	0	0	0	1	1*
Chelogynus infectus	Wasps	Non-significant decline	0	0	0	1	1*
Chelostoma campanularum	Bees	Non-significant increase	0	1	0	0	1
Chelostoma florisomne	Bees	Non-significant increase	0	1	0	0	1
Chenopodium album	Vascular plants	Highly significant increase (p<0.001)	1	1	0	0	0
Chenopodium bonus-henricus	Vascular plants	Marginally significant decline (p<0.05)	1	1	0	0	0
Chenopodium chenopodioides	Vascular plants	Marginally significant increase (p<0.05)	1	1	0	0	0
Chenopodium ficifolium	Vascular plants	Highly significant increase (p<0.001)	1	1	0	0	0
Chenopodium glaucum	Vascular plants	Non-significant increase	1	1	0	0	0
Chenopodium hybridum	Vascular plants	Non-significant decline	1	1	0	0	0
Chenopodium murale	Vascular plants	Non-significant increase	1	1	0	0	0
Chenopodium polyspermum	Vascular plants	Significant increase (p<0.01)	1	1	0	0	0
Chenopodium rubrum	Vascular plants	Non-significant decline	1	1	0	0	0
Chenopodium urbicum	Vascular plants	Non-significant increase	1	1	0	0	0
Chenopodium vulvaria	Vascular plants	Non-significant increase	1	1	0	0	0
Chesias legatella	Moths	Highly significant decline (p<0.001)	0	1	0	0	1
Chesias rufata	Moths	Non-significant decline	0	1	0	0	1
Chilocorus bipustulatus	Ladybird beetles	Non-significant decline	0	0	0	1	0
Chilocorus renipustulatus	Ladybird beetles	Non-significant decline	0	0	0	1	0
Chlaenius nigricornis	Carabid beetles	Non-significant increase	0	0	1*	1	0
Chlaenius vestitus	Carabid beetles	Marginally significant increase (p<0.05)	0	0	1*	1	0
Chloris chloris	Birds	Marginally significant increase (p<0.05)	0	1	0	1	0
Chloroclysta citrata	Moths	Highly significant increase (p<0.001)	0	1	0	0	1
Chloroclysta miata	Moths	Marginally significant decline (p<0.05)	0	1	0	0	1
Chloroclysta siterata	Moths	Highly significant increase (p<0.001)	0	1	0	0	1
Chloroclysta truncata	Moths	Non-significant increase	0	1	0	0	1
Chloroclystis v-ata	Moths	Highly significant increase (p<0.001)	0	1	0	0	1
Choneiulus palmatus	Millipedes	Non-significant increase	0	0	1	0	0
Chordeuma proximum	Millipedes	Non-significant increase	0	0	1	0	0
Chrysanthemum segetum	Vascular plants	Non-significant decline	1	1	0	0	0
Chrysis angustula	Wasps	Non-significant increase	0	0	0	1	1*
Chrysis fulgida	Wasps	Non-significant increase	0	0	0	1	1*
Chrysis impressa	Wasps	Non-significant decline	0	0	0	1	1*
Chrysis mediata	Wasps	Non-significant decline	0	0	0	1	1*
Chrysis ruddii	Wasps	Non-significant decline	0	0	0	1	1*
Chrysis rutiliventris	Wasps	Non-significant decline	0	0	0	1	1*
Chrysis viridula	Wasps	Non-significant increase	0	0	0	1	1*
Chrysogaster solstitialis	Hoverflies	Non-significant increase	0	0	0	1	1
Chrysogaster virescens	Hoverflies	Non-significant decline	0	0	0	1	1
Chrysosplenium alternifolium	Vascular plants	Non-significant decline	1	1	0	0	0
Chrysosplenium oppositifolium	Vascular plants	Non-significant increase	1	1	0	0	0
Chrysotoxum arcuatum	Hoverflies	Marginally significant decline (p<0.05)	0	0	0	1	1
Chrysotoxum bicinctum	Hoverflies	Highly significant increase (p<0.001)	0	0	0	1	1
Chrysotoxum cautum	Hoverflies	Highly significant decline (p<0.001)	0	0	0	1	1
Chrysotoxum elegans	Hoverflies	Non-significant increase	0	0	0	1	1
Chrysotoxum festivum	Hoverflies	Significant increase (p<0.01)	0	0	0	1	1
Chrysotoxum octomaculatum	Hoverflies	Non-significant increase	0	0	0	1	1
Chrysotoxum vernale	Hoverflies	Non-significant decline	0	0	0	1	1
Chrysotoxum verralli	Hoverflies	Non-significant decline	0	0	0	1	1
Chrysura radians	Wasps	Non-significant increase	0	0	0	1	1*
Cicendia filiformis	Vascular plants	Non-significant decline	1	1	0	0	0
Cicerbita alpina	Vascular plants	Non-significant increase	1	1	0	0	0
Cichorium intybus	Vascular plants	Non-significant decline	1	1	0	0	0
Cicindela campestris	Carabid beetles	Marginally significant increase (p<0.05)	0	0	1*	1	0
Cicindela hybrida	Carabid beetles	Non-significant decline	0	0	1*	1	0
Cicindela maritima	Carabid beetles	Non-significant increase	0	0	1*	1	0
Cicindela sylvatica	Carabid beetles	Non-significant increase	0	0	1*	1	0
Cicurina cicur	Spiders	Non-significant increase	0	0	0	1	0
Cicuta virosa	Vascular plants	Significant increase (p<0.01)	1	1	0	0	0
Cidaria fulvata	Moths	Non-significant decline	0	1	0	0	1
Cilix glaucata	Moths	Non-significant increase	0	1	0	0	1
Cillenus lateralis	Carabid beetles	Non-significant increase	0	0	1*	1	0
Cinclidotus fontinaloides	Mosses and liverworts	Non-significant increase	1	0	0	0	0
Circaea alpina	Vascular plants	Non-significant decline	1	1	0	0	0
Circaea alpina x lutetiana	Vascular plants	Non-significant increase	1	1	0	0	0
Circaea lutetiana	Vascular plants	Non-significant increase	1	1	0	0	0
Cirriphyllum crassinervium	Mosses and liverworts	Non-significant decline	1	0	0	0	0
Cirriphyllum piliferum	Mosses and liverworts	Non-significant increase	1	0	0	0	0
Cirsium acaule	Vascular plants	Highly significant decline (p<0.001)	1	1	0	0	0
Cirsium acaule x tuberosum	Vascular plants	Non-significant increase	1	1	0	0	0
Cirsium arvense	Vascular plants	Marginally significant increase (p<0.05)	1	1	0	0	0
Cirsium arvense x palustre	Vascular plants	Non-significant increase	1	1	0	0	0
Cirsium dissectum	Vascular plants	Non-significant decline	1	1	0	0	0
Cirsium dissectum x palustre	Vascular plants	Non-significant increase	1	1	0	0	0
Cirsium eriophorum	Vascular plants	Non-significant increase	1	1	0	0	0
Cirsium heterophyllum	Vascular plants	Highly significant decline (p<0.001)	1	1	0	0	0
Cirsium palustre	Vascular plants	Non-significant increase	1	1	0	0	0
Cirsium tuberosum	Vascular plants	Non-significant decline	1	1	0	0	0
Cirsium vulgare	Vascular plants	Highly significant increase (p<0.001)	1	1	0	0	0
Cladium mariscus	Vascular plants	Marginally significant decline (p<0.05)	1	1	0	0	0
Cladopodiella fluitans	Mosses and liverworts	Non-significant decline	1	0	0	0	0
Clematis vitalba	Vascular plants	Non-significant increase	1	1	0	0	0
Cleptes nitidulus	Wasps	Non-significant increase	0	0	0	1	1*
Cleptes semiauratus	Wasps	Non-significant increase	0	0	0	1	1*
Climacium dendroides	Mosses and liverworts	Non-significant increase	1	0	0	0	0
Clinopodium acinos	Vascular plants	Non-significant decline	1	1	0	0	0
Clinopodium ascendens	Vascular plants	Non-significant decline	1	1	0	0	0
Clinopodium calamintha	Vascular plants	Non-significant decline	1	1	0	0	0
Clinopodium menthifolium	Vascular plants	Non-significant decline	1	1	0	0	0
Clinopodium vulgare	Vascular plants	Non-significant decline	1	1	0	0	0
Clivina collaris	Carabid beetles	Non-significant increase	0	0	1*	1	0
Clivina fossor	Carabid beetles	Non-significant increase	0	0	1*	1	0
Clubiona brevipes	Spiders	Significant increase (p<0.01)	0	0	0	1	0
Clubiona comta	Spiders	Non-significant decline	0	0	0	1	0
Clubiona corticalis	Spiders	Non-significant increase	0	0	0	1	0
Clubiona diversa	Spiders	Significant decline (p<0.01)	0	0	0	1	0
Clubiona frisia	Spiders	Non-significant increase	0	0	0	1	0
Clubiona juvenis	Spiders	Non-significant decline	0	0	0	1	0
Clubiona lutescens	Spiders	Non-significant increase	0	0	0	1	0
Clubiona norvegica	Spiders	Non-significant decline	0	0	0	1	0
Clubiona pallidula	Spiders	Non-significant increase	0	0	0	1	0
Clubiona phragmitis	Spiders	Highly significant decline (p<0.001)	0	0	0	1	0
Clubiona reclusa	Spiders	Marginally significant increase (p<0.05)	0	0	0	1	0
Clubiona rosserae	Spiders	Non-significant increase	0	0	0	1	0
Clubiona stagnatilis	Spiders	Significant decline (p<0.01)	0	0	0	1	0
Clubiona subsultans	Spiders	Non-significant increase	0	0	0	1	0
Clubiona subtilis	Spiders	Marginally significant decline (p<0.05)	0	0	0	1	0
Clubiona terrestris	Spiders	Non-significant increase	0	0	0	1	0
Clubiona trivialis	Spiders	Non-significant decline	0	0	0	1	0
Clytus arietis	Cerambycid beetles	Non-significant decline	0	0	1*	0	1*
Cnephalocotes obscurus	Spiders	Non-significant decline	0	0	0	1	0
Coccidula rufa	Ladybird beetles	Significant decline (p<0.01)	0	0	0	1	0
Coccidula scutellata	Ladybird beetles	Non-significant increase	0	0	0	1	0
Coccinella hieroglyphica	Ladybird beetles	Non-significant decline	0	0	0	1	0
Coccinella magnifica	Ladybird beetles	Non-significant decline	0	0	0	1	0
Coccinella septempunctata	Ladybird beetles	Marginally significant decline (p<0.05)	0	0	0	1	0
Coccinella undecimpunctata	Ladybird beetles	Highly significant decline (p<0.001)	0	0	0	1	0
Cochlearia anglica	Vascular plants	Non-significant increase	1	1	0	0	0
Cochlearia anglica x officinalis	Vascular plants	Non-significant increase	1	1	0	0	0
Cochlearia danica	Vascular plants	Highly significant increase (p<0.001)	1	1	0	0	0
Cochlearia micacea	Vascular plants	Non-significant increase	1	1	0	0	0
Cochlearia officinalis	Vascular plants	Non-significant increase	1	1	0	0	0
Cochlearia pyrenaica	Vascular plants	Marginally significant decline (p<0.05)	1	1	0	0	0
Coelioxys elongata	Bees	Non-significant decline	0	1	0	0	1
Coelioxys inermis	Bees	Non-significant decline	0	1	0	0	1
Coelioxys mandibularis	Bees	Non-significant decline	0	1	0	0	1
Coelioxys quadridentata	Bees	Non-significant decline	0	1	0	0	1
Coelioxys rufescens	Bees	Non-significant increase	0	1	0	0	1
Coeloglossum viride	Vascular plants	Non-significant decline	1	1	0	0	0
Coelotes atropos	Spiders	Marginally significant decline (p<0.05)	0	0	0	1	0
Coelotes terrestris	Spiders	Marginally significant increase (p<0.05)	0	0	0	1	0
Coenagrion hastulatum	Dragonflies and damselflies	Significant decline (p<0.01)	0	0	0	1	0
Coenagrion mercuriale	Dragonflies and damselflies	Highly significant decline (p<0.001)	0	0	0	1	0
Coenagrion puella	Dragonflies and damselflies	Non-significant decline	0	0	0	1	0
Coenagrion pulchellum	Dragonflies and damselflies	Highly significant decline (p<0.001)	0	0	0	1	0
Coenonympha pamphilus	Butterflies	Highly significant decline (p<0.001)	0	1	0	0	1
Coenonympha tullia	Butterflies	Highly significant increase (p<0.001)	0	1	0	0	1
Coincya monensis	Vascular plants	Non-significant decline	1	1	0	0	0
Colchicum autumnale	Vascular plants	Non-significant increase	1	1	0	0	0
Colias croceus	Butterflies	Non-significant increase	0	1	0	0	1
Colletes cunicularius	Bees	Non-significant increase	0	1	0	0	1
Colletes daviesanus	Bees	Non-significant decline	0	1	0	0	1
Colletes floralis	Bees	Non-significant increase	0	1	0	0	1
Colletes fodiens	Bees	Non-significant increase	0	1	0	0	1
Colletes halophilus	Bees	Significant decline (p<0.01)	0	1	0	0	1
Colletes marginatus	Bees	Significant decline (p<0.01)	0	1	0	0	1
Colletes similis	Bees	Significant decline (p<0.01)	0	1	0	0	1
Colletes succinctus	Bees	Highly significant increase (p<0.001)	0	1	0	0	1
Colocasia coryli	Moths	Significant increase (p<0.01)	0	1	0	0	1
Cololejeunea calcarea	Mosses and liverworts	Non-significant increase	1	0	0	0	0
Cololejeunea minutissima	Mosses and liverworts	Highly significant increase (p<0.001)	1	0	0	0	0
Colostygia multistrigaria	Moths	Highly significant decline (p<0.001)	0	1	0	0	1
Colostygia pectinataria	Moths	Highly significant increase (p<0.001)	0	1	0	0	1
Colotois pennaria	Moths	Non-significant decline	0	1	0	0	1
Columba palumbus	Birds	Highly significant increase (p<0.001)	0	1	0	1	0
Colura calyptrifolia	Mosses and liverworts	Non-significant increase	1	0	0	0	0
Conistra ligula	Moths	Non-significant decline	0	1	0	0	1
Conistra vaccinii	Moths	Highly significant increase (p<0.001)	0	1	0	0	1
Conium maculatum	Vascular plants	Significant increase (p<0.01)	1	1	0	0	0
Conocephalus discolor	Crickets and earwigs	Highly significant increase (p<0.001)	0	0	0	1*	0
Conocephalus dorsalis	Crickets and earwigs	Non-significant increase	0	0	0	1*	0
Conopodium majus	Vascular plants	Non-significant increase	1	1	0	0	0
Convallaria majalis	Vascular plants	Non-significant decline	1	1	0	0	0
Convolvulus arvensis	Vascular plants	Highly significant increase (p<0.001)	1	1	0	0	0
Corallorhiza trifida	Vascular plants	Non-significant decline	1	1	0	0	0
Cordulegaster boltonii	Dragonflies and damselflies	Marginally significant decline (p<0.05)	0	0	0	1	0
Cordulia aenea	Dragonflies and damselflies	Highly significant decline (p<0.001)	0	0	0	1	0
Cornus sanguinea	Vascular plants	Significant increase (p<0.01)	1	1	0	0	0
Cornus suecica	Vascular plants	Non-significant decline	1	1	0	0	0
Coronopus squamatus	Vascular plants	Significant increase (p<0.01)	1	1	0	0	0
Corvus monedula	Birds	Highly significant increase (p<0.001)	0	1	0	1	0
Corylus avellana	Vascular plants	Significant increase (p<0.01)	1	1	0	0	0
Corynephorus canescens	Vascular plants	Non-significant increase	1	1	0	0	0
Cosmia trapezina	Moths	Highly significant increase (p<0.001)	0	1	0	0	1
Cosmorhoe ocellata	Moths	Non-significant increase	0	1	0	0	1
Crabro cribrarius	Wasps	Marginally significant decline (p<0.05)	0	0	0	1	1*
Crabro peltarius	Wasps	Non-significant decline	0	0	0	1	1*
Crabro scutellatus	Wasps	Non-significant increase	0	0	0	1	1*
Crambe maritima	Vascular plants	Non-significant increase	1	1	0	0	0
Craspedosoma rawlinsii	Millipedes	Non-significant increase	0	0	1	0	0
Crassula tillaea	Vascular plants	Marginally significant increase (p<0.05)	1	1	0	0	0
Crataegus laevigata	Vascular plants	Non-significant decline	1	1	0	0	0
Crataegus laevigata x monogyna	Vascular plants	Highly significant increase (p<0.001)	1	1	0	0	0
Crataegus monogyna	Vascular plants	Non-significant increase	1	1	0	0	0
Crepis biennis	Vascular plants	Non-significant decline	1	1	0	0	0
Crepis capillaris	Vascular plants	Highly significant increase (p<0.001)	1	1	0	0	0
Crepis mollis	Vascular plants	Non-significant decline	1	1	0	0	0
Crepis paludosa	Vascular plants	Marginally significant decline (p<0.05)	1	1	0	0	0
Criorhina asilica	Hoverflies	Non-significant decline	0	0	0	1	1
Criorhina berberina	Hoverflies	Marginally significant decline (p<0.05)	0	0	0	1	1
Criorhina floccosa	Hoverflies	Non-significant decline	0	0	0	1	1
Criorhina ranunculi	Hoverflies	Highly significant increase (p<0.001)	0	0	0	1	1
Crithmum maritimum	Vascular plants	Marginally significant increase (p<0.05)	1	1	0	0	0
Crocallis elinguaria	Moths	Non-significant decline	0	1	0	0	1
Crossocerus annulipes	Wasps	Highly significant decline (p<0.001)	0	0	0	1	1*
Crossocerus binotatus	Wasps	Non-significant decline	0	0	0	1	1*
Crossocerus capitosus	Wasps	Non-significant decline	0	0	0	1	1*
Crossocerus cetratus	Wasps	Non-significant increase	0	0	0	1	1*
Crossocerus dimidiatus	Wasps	Non-significant decline	0	0	0	1	1*
Crossocerus elongatulus	Wasps	Highly significant decline (p<0.001)	0	0	0	1	1*
Crossocerus exiguus	Wasps	Non-significant decline	0	0	0	1	1*
Crossocerus megacephalus	Wasps	Significant decline (p<0.01)	0	0	0	1	1*
Crossocerus nigritus	Wasps	Non-significant increase	0	0	0	1	1*
Crossocerus ovalis	Wasps	Significant decline (p<0.01)	0	0	0	1	1*
Crossocerus palmipes	Wasps	Non-significant decline	0	0	0	1	1*
Crossocerus podagricus	Wasps	Non-significant increase	0	0	0	1	1*
Crossocerus quadrimaculatus	Wasps	Non-significant decline	0	0	0	1	1*
Crossocerus styrius	Wasps	Non-significant decline	0	0	0	1	1*
Crossocerus tarsatus	Wasps	Highly significant decline (p<0.001)	0	0	0	1	1*
Crossocerus vagabundus	Wasps	Non-significant decline	0	0	0	1	1*
Crossocerus walkeri	Wasps	Non-significant decline	0	0	0	1	1*
Crossocerus wesmaeli	Wasps	Highly significant decline (p<0.001)	0	0	0	1	1*
Cruciata laevipes	Vascular plants	Highly significant increase (p<0.001)	1	1	0	0	0
Crustulina guttata	Spiders	Non-significant decline	0	0	0	1	0
Crustulina sticta	Spiders	Non-significant increase	0	0	0	1	0
Cryphaea heteromalla	Mosses and liverworts	Highly significant increase (p<0.001)	1	0	0	0	0
Cryphia domestica	Moths	Highly significant increase (p<0.001)	0	1	0	0	1
Cryphoeca silvicola	Spiders	Non-significant increase	0	0	0	1	0
Cryptocheilus notatus	Wasps	Marginally significant increase (p<0.05)	0	0	0	1	1*
Cryptogramma crispa	Vascular plants	Non-significant decline	1	1	0	0	0
Cryptops anomalans	Centipedes	Non-significant decline	0	0	0	1	0
Cryptops hortensis	Centipedes	Non-significant increase	0	0	0	1	0
Cryptops parisi	Centipedes	Non-significant decline	0	0	0	1	0
Cupido minimus	Butterflies	Non-significant increase	0	1	0	0	1
Curtonotus aulicus	Carabid beetles	Non-significant increase	0	0	1*	1	0
Curtonotus convexiusculus	Carabid beetles	Non-significant decline	0	0	1*	1	0
Cuscuta epithymum	Vascular plants	Non-significant increase	1	1	0	0	0
Cuscuta europaea	Vascular plants	Significant increase (p<0.01)	1	1	0	0	0
Cyanistes caeruleus	Birds	Highly significant increase (p<0.001)	0	1	0	1	0
Cybosia mesomella	Moths	Non-significant decline	0	1	0	0	1
Cychrus caraboides	Carabid beetles	Non-significant increase	0	0	1*	1	0
Cyclosa conica	Spiders	Significant increase (p<0.01)	0	0	0	1	0
Cygnus olor	Birds	Highly significant increase (p<0.001)	0	1	0	1	0
Cylindera germanica	Carabid beetles	Non-significant increase	0	0	1*	1	0
Cylindroiulus britannicus	Millipedes	Marginally significant increase (p<0.05)	0	0	1	0	0
Cylindroiulus caeruleocinctus	Millipedes	Marginally significant increase (p<0.05)	0	0	1	0	0
Cylindroiulus latestriatus	Millipedes	Non-significant increase	0	0	1	0	0
Cylindroiulus parisiorum	Millipedes	Non-significant decline	0	0	1	0	0
Cylindroiulus punctatus	Millipedes	Non-significant decline	0	0	1	0	0
Cylisticus convexus	Isopods	Non-significant decline	0	0	1	0	0
Cymindis axillaris	Carabid beetles	Marginally significant decline (p<0.05)	0	0	1*	1	0
Cymindis macularis	Carabid beetles	Non-significant increase	0	0	1*	1	0
Cynoglossum officinale	Vascular plants	Non-significant increase	1	1	0	0	0
Cynosurus cristatus	Vascular plants	Marginally significant increase (p<0.05)	1	1	0	0	0
Cyperus fuscus	Vascular plants	Non-significant increase	1	1	0	0	0
Cyperus longus	Vascular plants	Non-significant increase	1	1	0	0	0
Cystopteris dickieana	Vascular plants	Non-significant increase	1	1	0	0	0
Cystopteris fragilis	Vascular plants	Highly significant decline (p<0.001)	1	1	0	0	0
Cystopteris montana	Vascular plants	Non-significant decline	1	1	0	0	0
Cytisus scoparius	Vascular plants	Marginally significant increase (p<0.05)	1	1	0	0	0
Daboecia cantabrica	Vascular plants	Non-significant increase	1	1	0	0	0
Dactylis glomerata	Vascular plants	Non-significant increase	1	1	0	0	0
Dactylorhiza fuchsii	Vascular plants	Non-significant decline	1	1	0	0	0
Dactylorhiza fuchsii x Gymnadenia conopsea	Vascular plants	Non-significant decline	1	1	0	0	0
Dactylorhiza fuchsii x incarnata	Vascular plants	Non-significant decline	1	1	0	0	0
Dactylorhiza fuchsii x maculata	Vascular plants	Non-significant decline	1	1	0	0	0
Dactylorhiza fuchsii x praetermissa	Vascular plants	Non-significant decline	1	1	0	0	0
Dactylorhiza fuchsii x purpurella	Vascular plants	Non-significant increase	1	1	0	0	0
Dactylorhiza incarnata	Vascular plants	Non-significant decline	1	1	0	0	0
Dactylorhiza incarnata x Gymnadenia conopsea	Vascular plants	Non-significant increase	1	1	0	0	0
Dactylorhiza incarnata x maculata	Vascular plants	Non-significant increase	1	1	0	0	0
Dactylorhiza incarnata x majalis	Vascular plants	Non-significant decline	1	1	0	0	0
Dactylorhiza incarnata x praetermissa	Vascular plants	Marginally significant decline (p<0.05)	1	1	0	0	0
Dactylorhiza incarnata x purpurella	Vascular plants	Non-significant increase	1	1	0	0	0
Dactylorhiza lapponica	Vascular plants	Marginally significant increase (p<0.05)	1	1	0	0	0
Dactylorhiza maculata	Vascular plants	Non-significant increase	1	1	0	0	0
Dactylorhiza maculata x Gymnadenia conopsea	Vascular plants	Non-significant decline	1	1	0	0	0
Dactylorhiza maculata x praetermissa	Vascular plants	Non-significant decline	1	1	0	0	0
Dactylorhiza maculata x purpurella	Vascular plants	Non-significant increase	1	1	0	0	0
Dactylorhiza majalis x purpurella	Vascular plants	Non-significant decline	1	1	0	0	0
Dactylorhiza praetermissa	Vascular plants	Non-significant decline	1	1	0	0	0
Dactylorhiza praetermissa x purpurella	Vascular plants	Non-significant increase	1	1	0	0	0
Dactylorhiza praetermissa x traunsteineri	Vascular plants	Non-significant decline	1	1	0	0	0
Dactylorhiza purpurella	Vascular plants	Non-significant decline	1	1	0	0	0
Dactylorhiza purpurella x Gymnadenia conopsea	Vascular plants	Non-significant increase	1	1	0	0	0
Dactylorhiza traunsteineri	Vascular plants	Non-significant decline	1	1	0	0	0
Dama dama	Mammals	Significant increase (p<0.01)	0	1	0	0	0
Danthonia decumbens	Vascular plants	Non-significant decline	1	1	0	0	0
Daphne laureola	Vascular plants	Marginally significant increase (p<0.05)	1	1	0	0	0
Dasypolia templi	Moths	Highly significant decline (p<0.001)	0	1	0	0	1
Dasysyrphus albostriatus	Hoverflies	Highly significant decline (p<0.001)	0	0	0	1	1
Dasysyrphus friuliensis	Hoverflies	Non-significant increase	0	0	0	1	1
Dasysyrphus hilaris	Hoverflies	Non-significant increase	0	0	0	1	1
Dasysyrphus tricinctus	Hoverflies	Significant decline (p<0.01)	0	0	0	1	1
Dasysyrphus venustus	Hoverflies	Highly significant decline (p<0.001)	0	0	0	1	1
Daucus carota	Vascular plants	Highly significant increase (p<0.001)	1	1	0	0	0
Decticus verrucivorus	Crickets and earwigs	Non-significant increase	0	0	0	1*	0
Deileptenia ribeata	Moths	Significant increase (p<0.01)	0	1	0	0	1
Demetrias atricapillus	Carabid beetles	Highly significant increase (p<0.001)	0	0	1*	1	0
Demetrias imperialis	Carabid beetles	Non-significant increase	0	0	1*	1	0
Demetrias monostigma	Carabid beetles	Non-significant decline	0	0	1*	1	0
Dendrocopos major	Birds	Highly significant increase (p<0.001)	0	1	0	1	0
Deschampsia cespitosa	Vascular plants	Non-significant increase	1	1	0	0	0
Deschampsia flexuosa	Vascular plants	Non-significant decline	1	1	0	0	0
Deschampsia setacea	Vascular plants	Non-significant decline	1	1	0	0	0
Descurainia sophia	Vascular plants	Significant increase (p<0.01)	1	1	0	0	0
Diachrysia chrysitis	Moths	Non-significant decline	0	1	0	0	1
Diacrisia sannio	Moths	Non-significant decline	0	1	0	0	1
Diaea dorsata	Spiders	Highly significant increase (p<0.001)	0	0	0	1	0
Dialytrichia mucronata	Mosses and liverworts	Non-significant decline	1	0	0	0	0
Dianthus armeria	Vascular plants	Non-significant increase	1	1	0	0	0
Dianthus deltoides	Vascular plants	Non-significant increase	1	1	0	0	0
Dianthus gratianopolitanus	Vascular plants	Non-significant decline	1	1	0	0	0
Diarsia brunnea	Moths	Non-significant decline	0	1	0	0	1
Diarsia dahlii	Moths	Highly significant increase (p<0.001)	0	1	0	0	1
Diarsia mendica	Moths	Highly significant decline (p<0.001)	0	1	0	0	1
Diarsia rubi	Moths	Highly significant decline (p<0.001)	0	1	0	0	1
Dicheirotrichus gustavii	Carabid beetles	Marginally significant decline (p<0.05)	0	0	1*	1	0
Dicheirotrichus obsoletus	Carabid beetles	Non-significant increase	0	0	1*	1	0
Dichodontium palustre	Mosses and liverworts	Non-significant decline	1	0	0	0	0
Dichonia aprilina	Moths	Highly significant increase (p<0.001)	0	1	0	0	1
Dicranella rufescens	Mosses and liverworts	Significant increase (p<0.01)	1	0	0	0	0
Dicranella schreberiana	Mosses and liverworts	Non-significant increase	1	0	0	0	0
Dicranella staphylina	Mosses and liverworts	Highly significant increase (p<0.001)	1	0	0	0	0
Dicranodontium denudatum	Mosses and liverworts	Non-significant decline	1	0	0	0	0
Dicranum bonjeanii	Mosses and liverworts	Non-significant decline	1	0	0	0	0
Dicranum majus	Mosses and liverworts	Marginally significant decline (p<0.05)	1	0	0	0	0
Dicranum montanum	Mosses and liverworts	Non-significant increase	1	0	0	0	0
Dicranum scottianum	Mosses and liverworts	Non-significant decline	1	0	0	0	0
Dicranum tauricum	Mosses and liverworts	Highly significant increase (p<0.001)	1	0	0	0	0
Dictenidia bimaculata	Craneflies	Non-significant decline	0	0	1*	0	0
Dictyna arundinacea	Spiders	Non-significant increase	0	0	0	1	0
Dictyna latens	Spiders	Marginally significant increase (p<0.05)	0	0	0	1	0
Dictyna pusilla	Spiders	Non-significant decline	0	0	0	1	0
Dictyna uncinata	Spiders	Highly significant increase (p<0.001)	0	0	0	1	0
Dicymbium brevisetosum	Spiders	Non-significant increase	0	0	0	1	0
Dicymbium nigrum	Spiders	Non-significant increase	0	0	0	1	0
Dicymbium tibiale	Spiders	Non-significant decline	0	0	0	1	0
Didea alneti	Hoverflies	Non-significant decline	0	0	0	1	1
Didea fasciata	Hoverflies	Non-significant decline	0	0	0	1	1
Didea intermedia	Hoverflies	Non-significant decline	0	0	0	1	1
Didymodon nicholsonii	Mosses and liverworts	Highly significant increase (p<0.001)	1	0	0	0	0
Didymodon tophaceus	Mosses and liverworts	Non-significant increase	1	0	0	0	0
Didymodon vinealis	Mosses and liverworts	Significant increase (p<0.01)	1	0	0	0	0
Digitalis purpurea	Vascular plants	Marginally significant increase (p<0.05)	1	1	0	0	0
Diloba caeruleocephala	Moths	Highly significant decline (p<0.001)	0	1	0	0	1
Diodontus insidiosus	Wasps	Non-significant increase	0	0	0	1	1*
Diodontus luperus	Wasps	Non-significant decline	0	0	0	1	1*
Diodontus minutus	Wasps	Non-significant decline	0	0	0	1	1*
Diodontus tristis	Wasps	Significant decline (p<0.01)	0	0	0	1	1*
Diphasiastrum alpinum	Vascular plants	Significant decline (p<0.01)	1	1	0	0	0
Diphyscium foliosum	Mosses and liverworts	Marginally significant decline (p<0.05)	1	0	0	0	0
Diplocentria bidentata	Spiders	Non-significant decline	0	0	0	1	0
Diplocephalus cristatus	Spiders	Marginally significant decline (p<0.05)	0	0	0	1	0
Diplocephalus latifrons	Spiders	Non-significant decline	0	0	0	1	0
Diplocephalus permixtus	Spiders	Highly significant decline (p<0.001)	0	0	0	1	0
Diplocephalus picinus	Spiders	Non-significant decline	0	0	0	1	0
Diplocephalus protuberans	Spiders	Non-significant increase	0	0	0	1	0
Diplostyla concolor	Spiders	Highly significant increase (p<0.001)	0	0	0	1	0
Diplotaxis tenuifolia	Vascular plants	Marginally significant decline (p<0.05)	1	1	0	0	0
Dipoena inornata	Spiders	Non-significant increase	0	0	0	1	0
Dipoena prona	Spiders	Non-significant decline	0	0	0	1	0
Dipoena torva	Spiders	Non-significant increase	0	0	0	1	0
Dipoena tristis	Spiders	Non-significant decline	0	0	0	1	0
Dipogon bifasciatus	Wasps	Non-significant decline	0	0	0	1	1*
Dipogon subintermedius	Wasps	Non-significant increase	0	0	0	1	1*
Dipogon variegatus	Wasps	Non-significant decline	0	0	0	1	1*
Dipsacus pilosus	Vascular plants	Non-significant increase	1	1	0	0	0
Dismodicus bifrons	Spiders	Non-significant decline	0	0	0	1	0
Dismodicus elevatus	Spiders	Non-significant increase	0	0	0	1	0
Distichium capillaceum	Mosses and liverworts	Non-significant increase	1	0	0	0	0
Ditrichum heteromallum	Mosses and liverworts	Non-significant decline	1	0	0	0	0
Dolichopeza albipes	Craneflies	Non-significant increase	0	0	1*	0	0
Dolichovespula norwegica	Wasps	Marginally significant decline (p<0.05)	0	0	0	1	1*
Dolichovespula sylvestris	Wasps	Highly significant decline (p<0.001)	0	0	0	1	1*
Dolomedes fimbriatus	Spiders	Non-significant increase	0	0	0	1	0
Dolomedes plantarius	Spiders	Non-significant decline	0	0	0	1	0
Donacochara speciosa	Spiders	Non-significant decline	0	0	0	1	0
Douinia ovata	Mosses and liverworts	Non-significant decline	1	0	0	0	0
Draba incana	Vascular plants	Significant decline (p<0.01)	1	1	0	0	0
Draba muralis	Vascular plants	Non-significant decline	1	1	0	0	0
Draba norvegica	Vascular plants	Non-significant decline	1	1	0	0	0
Drapetisca socialis	Spiders	Marginally significant increase (p<0.05)	0	0	0	1	0
Drassodes cupreus	Spiders	Highly significant increase (p<0.001)	0	0	0	1	0
Drassodes lapidosus	Spiders	Non-significant increase	0	0	0	1	0
Drassodes pubescens	Spiders	Non-significant decline	0	0	0	1	0
Drassyllus lutetianus	Spiders	Non-significant increase	0	0	0	1	0
Drassyllus praeficus	Spiders	Non-significant increase	0	0	0	1	0
Drepana falcataria	Moths	Highly significant decline (p<0.001)	0	1	0	0	1
Drepanocladus aduncus	Mosses and liverworts	Non-significant increase	1	0	0	0	0
Drepanolejeunea hamatifolia	Mosses and liverworts	Non-significant increase	1	0	0	0	0
Drepanotylus uncatus	Spiders	Highly significant decline (p<0.001)	0	0	0	1	0
Drilus flavescens	Soldier beetles & glowworms	Non-significant increase	0	0	0	1	1*
Dromius agilis	Carabid beetles	Non-significant decline	0	0	1*	1	0
Dromius angustus	Carabid beetles	Non-significant decline	0	0	1*	1	0
Dromius meridionalis	Carabid beetles	Non-significant increase	0	0	1*	1	0
Dromius quadrimaculatus	Carabid beetles	Non-significant decline	0	0	1*	1	0
Drosera anglica	Vascular plants	Non-significant increase	1	1	0	0	0
Drosera anglica x rotundifolia	Vascular plants	Significant increase (p<0.01)	1	1	0	0	0
Drosera intermedia	Vascular plants	Highly significant decline (p<0.001)	1	1	0	0	0
Drosera rotundifolia	Vascular plants	Non-significant increase	1	1	0	0	0
Dryas octopetala	Vascular plants	Non-significant decline	1	1	0	0	0
Dryobotodes eremita	Moths	Non-significant decline	0	1	0	0	1
Dryopteris aemula	Vascular plants	Non-significant increase	1	1	0	0	0
Dryopteris affinis	Vascular plants	Highly significant increase (p<0.001)	1	1	0	0	0
Dryopteris affinis x filix-mas	Vascular plants	Non-significant increase	1	1	0	0	0
Dryopteris carthusiana	Vascular plants	Non-significant decline	1	1	0	0	0
Dryopteris carthusiana x cristata	Vascular plants	Non-significant increase	1	1	0	0	0
Dryopteris carthusiana x dilatata	Vascular plants	Highly significant increase (p<0.001)	1	1	0	0	0
Dryopteris carthusiana x filix-mas	Vascular plants	Non-significant increase	1	1	0	0	0
Dryopteris cristata	Vascular plants	Non-significant increase	1	1	0	0	0
Dryopteris dilatata	Vascular plants	Highly significant increase (p<0.001)	1	1	0	0	0
Dryopteris expansa	Vascular plants	Marginally significant decline (p<0.05)	1	1	0	0	0
Dryopteris filix-mas	Vascular plants	Highly significant increase (p<0.001)	1	1	0	0	0
Dryopteris oreades	Vascular plants	Non-significant decline	1	1	0	0	0
Dryopteris submontana	Vascular plants	Non-significant decline	1	1	0	0	0
Drypta dentata	Carabid beetles	Marginally significant increase (p<0.05)	0	0	1*	1	0
Dufourea minuta	Bees	Non-significant increase	0	1	0	0	1
Dyschirius aeneus	Carabid beetles	Non-significant increase	0	0	1*	1	0
Dyschirius angustatus	Carabid beetles	Non-significant increase	0	0	1*	1	0
Dyschirius globosus	Carabid beetles	Non-significant increase	0	0	1*	1	0
Dyschirius impunctipennis	Carabid beetles	Non-significant decline	0	0	1*	1	0
Dyschirius luedersi	Carabid beetles	Non-significant decline	0	0	1*	1	0
Dyschirius nitidus	Carabid beetles	Non-significant increase	0	0	1*	1	0
Dyschirius obscurus	Carabid beetles	Marginally significant decline (p<0.05)	0	0	1*	1	0
Dyschirius politus	Carabid beetles	Significant increase (p<0.01)	0	0	1*	1	0
Dyschirius salinus	Carabid beetles	Non-significant increase	0	0	1*	1	0
Dyschirius thoracicus	Carabid beetles	Significant increase (p<0.01)	0	0	1*	1	0
Dysdera crocata	Spiders	Non-significant increase	0	0	0	1	0
Dysdera erythrina	Spiders	Marginally significant increase (p<0.05)	0	0	0	1	0
Echium plantagineum	Vascular plants	Non-significant decline	1	1	0	0	0
Echium vulgare	Vascular plants	Non-significant increase	1	1	0	0	0
Ecliptopera silaceata	Moths	Non-significant increase	0	1	0	0	1
Ectemnius cavifrons	Wasps	Highly significant decline (p<0.001)	0	0	0	1	1*
Ectemnius cephalotes	Wasps	Non-significant decline	0	0	0	1	1*
Ectemnius continuus	Wasps	Highly significant increase (p<0.001)	0	0	0	1	1*
Ectemnius dives	Wasps	Non-significant decline	0	0	0	1	1*
Ectemnius lapidarius	Wasps	Highly significant decline (p<0.001)	0	0	0	1	1*
Ectemnius lituratus	Wasps	Marginally significant increase (p<0.05)	0	0	0	1	1*
Ectemnius rubicola	Wasps	Non-significant decline	0	0	0	1	1*
Ectemnius ruficornis	Wasps	Marginally significant decline (p<0.05)	0	0	0	1	1*
Ectemnius sexcinctus	Wasps	Non-significant decline	0	0	0	1	1*
Ectropis bistortata	Moths	Highly significant increase (p<0.001)	0	1	0	0	1
Eilema lurideola	Moths	Highly significant increase (p<0.001)	0	1	0	0	1
Elampus panzeri	Wasps	Non-significant increase	0	0	0	1	1*
Elaphropus parvulus	Carabid beetles	Non-significant increase	0	0	1*	1	0
Elaphropus walkerianus	Carabid beetles	Non-significant increase	0	0	1*	1	0
Elaphrus cupreus	Carabid beetles	Non-significant increase	0	0	1*	1	0
Elaphrus riparius	Carabid beetles	Non-significant increase	0	0	1*	1	0
Elaphrus uliginosus	Carabid beetles	Non-significant decline	0	0	1*	1	0
Elatine hexandra	Vascular plants	Non-significant decline	1	1	0	0	0
Elatine hydropiper	Vascular plants	Non-significant decline	1	1	0	0	0
Electrophaes corylata	Moths	Non-significant increase	0	1	0	0	1
Eleocharis acicularis	Vascular plants	Non-significant increase	1	1	0	0	0
Eleocharis austriaca	Vascular plants	Non-significant increase	1	1	0	0	0
Eleocharis multicaulis	Vascular plants	Non-significant decline	1	1	0	0	0
Eleocharis palustris	Vascular plants	Non-significant decline	1	1	0	0	0
Eleocharis palustris x uniglumis	Vascular plants	Non-significant increase	1	1	0	0	0
Eleocharis quinqueflora	Vascular plants	Non-significant decline	1	1	0	0	0
Eleocharis uniglumis	Vascular plants	Non-significant decline	1	1	0	0	0
Eleogiton fluitans	Vascular plants	Non-significant decline	1	1	0	0	0
Eligmodonta ziczac	Moths	Non-significant decline	0	1	0	0	1
Elymus caninus	Vascular plants	Significant increase (p<0.01)	1	1	0	0	0
Elytrigia atherica	Vascular plants	Marginally significant increase (p<0.05)	1	1	0	0	0
Elytrigia atherica x juncea	Vascular plants	Non-significant decline	1	1	0	0	0
Elytrigia atherica x repens	Vascular plants	Non-significant increase	1	1	0	0	0
Elytrigia juncea	Vascular plants	Non-significant decline	1	1	0	0	0
Elytrigia juncea x repens	Vascular plants	Marginally significant increase (p<0.05)	1	1	0	0	0
Elytrigia repens	Vascular plants	Highly significant increase (p<0.001)	1	1	0	0	0
Emberiza calandra	Birds	Highly significant decline (p<0.001)	0	1	0	1	0
Emberiza citrinella	Birds	Highly significant decline (p<0.001)	0	1	0	1	0
Emberiza schoeniclus	Birds	Highly significant decline (p<0.001)	0	1	0	1	0
Empetrum nigrum	Vascular plants	Marginally significant decline (p<0.05)	1	1	0	0	0
Enallagma cyathigerum	Dragonflies and damselflies	Highly significant decline (p<0.001)	0	0	0	1	0
Enantiulus armatus	Millipedes	Non-significant decline	0	0	1	0	0
Encalypta streptocarpa	Mosses and liverworts	Non-significant increase	1	0	0	0	0
Ennomos alniaria	Moths	Non-significant decline	0	1	0	0	1
Ennomos erosaria	Moths	Non-significant increase	0	1	0	0	1
Ennomos quercinaria	Moths	Non-significant decline	0	1	0	0	1
Enoplognatha mordax	Spiders	Non-significant decline	0	0	0	1	0
Enoplognatha ovata	Spiders	Highly significant increase (p<0.001)	0	0	0	1	0
Enoplognatha thoracica	Spiders	Non-significant increase	0	0	0	1	0
Entelecara acuminata	Spiders	Non-significant increase	0	0	0	1	0
Entelecara congenera	Spiders	Non-significant decline	0	0	0	1	0
Entelecara errata	Spiders	Non-significant increase	0	0	0	1	0
Entelecara erythropus	Spiders	Non-significant decline	0	0	0	1	0
Entelecara flavipes	Spiders	Non-significant decline	0	0	0	1	0
Entelecara omissa	Spiders	Non-significant decline	0	0	0	1	0
Entephria caesiata	Moths	Highly significant decline (p<0.001)	0	1	0	0	1
Entodon concinnus	Mosses and liverworts	Non-significant increase	1	0	0	0	0
Entomognathus brevis	Wasps	Non-significant increase	0	0	0	1	1*
Entosthodon obtusus	Mosses and liverworts	Non-significant decline	1	0	0	0	0
Epeolus cruciger	Bees	Marginally significant increase (p<0.05)	0	1	0	0	1
Epeolus variegatus	Bees	Non-significant increase	0	1	0	0	1
Epilobium alsinifolium	Vascular plants	Non-significant decline	1	1	0	0	0
Epilobium anagallidifolium	Vascular plants	Significant decline (p<0.01)	1	1	0	0	0
Epilobium hirsutum	Vascular plants	Marginally significant increase (p<0.05)	1	1	0	0	0
Epilobium hirsutum x montanum	Vascular plants	Non-significant increase	1	1	0	0	0
Epilobium hirsutum x parviflorum	Vascular plants	Non-significant increase	1	1	0	0	0
Epilobium hirsutum x tetragonum	Vascular plants	Non-significant increase	1	1	0	0	0
Epilobium lanceolatum	Vascular plants	Non-significant increase	1	1	0	0	0
Epilobium lanceolatum x montanum	Vascular plants	Non-significant decline	1	1	0	0	0
Epilobium lanceolatum x obscurum	Vascular plants	Non-significant increase	1	1	0	0	0
Epilobium montanum	Vascular plants	Non-significant increase	1	1	0	0	0
Epilobium montanum x obscurum	Vascular plants	Non-significant increase	1	1	0	0	0
Epilobium montanum x parviflorum	Vascular plants	Marginally significant increase (p<0.05)	1	1	0	0	0
Epilobium montanum x roseum	Vascular plants	Non-significant increase	1	1	0	0	0
Epilobium obscurum	Vascular plants	Highly significant increase (p<0.001)	1	1	0	0	0
Epilobium obscurum x parviflorum	Vascular plants	Marginally significant increase (p<0.05)	1	1	0	0	0
Epilobium obscurum x tetragonum	Vascular plants	Non-significant increase	1	1	0	0	0
Epilobium palustre	Vascular plants	Non-significant increase	1	1	0	0	0
Epilobium palustre x parviflorum	Vascular plants	Non-significant increase	1	1	0	0	0
Epilobium parviflorum	Vascular plants	Highly significant increase (p<0.001)	1	1	0	0	0
Epilobium parviflorum x tetragonum	Vascular plants	Non-significant increase	1	1	0	0	0
Epilobium roseum	Vascular plants	Non-significant decline	1	1	0	0	0
Epilobium tetragonum	Vascular plants	Highly significant increase (p<0.001)	1	1	0	0	0
Epione repandaria	Moths	Non-significant increase	0	1	0	0	1
Epipactis atrorubens	Vascular plants	Non-significant decline	1	1	0	0	0
Epipactis helleborine	Vascular plants	Non-significant increase	1	1	0	0	0
Epipactis leptochila	Vascular plants	Non-significant increase	1	1	0	0	0
Epipactis palustris	Vascular plants	Marginally significant decline (p<0.05)	1	1	0	0	0
Epipactis phyllanthes	Vascular plants	Non-significant increase	1	1	0	0	0
Epipactis purpurata	Vascular plants	Non-significant increase	1	1	0	0	0
Epipterygium tozeri	Mosses and liverworts	Significant increase (p<0.01)	1	0	0	0	0
Epirrhoe alternata	Moths	Highly significant increase (p<0.001)	0	1	0	0	1
Epirrita autumnata	Moths	Non-significant increase	0	1	0	0	1
Epirrita dilutata	Moths	Non-significant decline	0	1	0	0	1
Epirrita filigrammaria	Moths	Non-significant decline	0	1	0	0	1
Episinus angulatus	Spiders	Non-significant increase	0	0	0	1	0
Episinus maculipes	Spiders	Non-significant increase	0	0	0	1	0
Episinus truncatus	Spiders	Non-significant decline	0	0	0	1	0
Epistrophe diaphana	Hoverflies	Non-significant decline	0	0	0	1	1
Epistrophe eligans	Hoverflies	Highly significant increase (p<0.001)	0	0	0	1	1
Epistrophe grossulariae	Hoverflies	Highly significant decline (p<0.001)	0	0	0	1	1
Epistrophe nitidicollis	Hoverflies	Non-significant decline	0	0	0	1	1
Episyron rufipes	Wasps	Non-significant increase	0	0	0	1	1*
Episyrphus balteatus	Hoverflies	Highly significant increase (p<0.001)	0	0	0	1	1
Eptesicus serotinus	Mammals	Non-significant increase	0	1	0	1	0
Equisetum arvense	Vascular plants	Highly significant increase (p<0.001)	1	1	0	0	0
Equisetum arvense x fluviatile	Vascular plants	Non-significant increase	1	1	0	0	0
Equisetum fluviatile	Vascular plants	Highly significant decline (p<0.001)	1	1	0	0	0
Equisetum fluviatile x palustre	Vascular plants	Non-significant increase	1	1	0	0	0
Equisetum hyemale	Vascular plants	Non-significant decline	1	1	0	0	0
Equisetum hyemale x variegatum	Vascular plants	Non-significant increase	1	1	0	0	0
Equisetum palustre	Vascular plants	Marginally significant decline (p<0.05)	1	1	0	0	0
Equisetum pratense	Vascular plants	Non-significant decline	1	1	0	0	0
Equisetum sylvaticum	Vascular plants	Marginally significant decline (p<0.05)	1	1	0	0	0
Equisetum telmateia	Vascular plants	Non-significant decline	1	1	0	0	0
Equisetum variegatum	Vascular plants	Non-significant decline	1	1	0	0	0
Erannis defoliaria	Moths	Non-significant increase	0	1	0	0	1
Erebia aethiops	Butterflies	Highly significant increase (p<0.001)	0	1	0	0	1
Erebia epiphron	Butterflies	Non-significant increase	0	1	0	0	1
Erica ciliaris	Vascular plants	Non-significant decline	1	1	0	0	0
Erica ciliaris x tetralix	Vascular plants	Non-significant decline	1	1	0	0	0
Erica cinerea	Vascular plants	Non-significant decline	1	1	0	0	0
Erica erigena	Vascular plants	Non-significant increase	1	1	0	0	0
Erica tetralix	Vascular plants	Non-significant decline	1	1	0	0	0
Erica tetralix x vagans	Vascular plants	Non-significant decline	1	1	0	0	0
Erica vagans	Vascular plants	Non-significant increase	1	1	0	0	0
Erigeron acer	Vascular plants	Non-significant decline	1	1	0	0	0
Erigeron borealis	Vascular plants	Non-significant decline	1	1	0	0	0
Erigone arctica	Spiders	Non-significant decline	0	0	0	1	0
Erigone atra	Spiders	Marginally significant increase (p<0.05)	0	0	0	1	0
Erigone capra	Spiders	Non-significant increase	0	0	0	1	0
Erigone dentipalpis	Spiders	Highly significant increase (p<0.001)	0	0	0	1	0
Erigone longipalpis	Spiders	Non-significant decline	0	0	0	1	0
Erigone promiscua	Spiders	Non-significant decline	0	0	0	1	0
Erigone psychrophila	Spiders	Non-significant decline	0	0	0	1	0
Erigone tirolensis	Spiders	Non-significant decline	0	0	0	1	0
Erigonella hiemalis	Spiders	Non-significant decline	0	0	0	1	0
Erigonella ignobilis	Spiders	Marginally significant decline (p<0.05)	0	0	0	1	0
Erinaceus europaeus	Mammals	Significant decline (p<0.01)	0	1	0	1	0
Eriocaulon aquaticum	Vascular plants	Marginally significant decline (p<0.05)	1	1	0	0	0
Eriophorum angustifolium	Vascular plants	Marginally significant increase (p<0.05)	1	1	0	0	0
Eriophorum latifolium	Vascular plants	Non-significant decline	1	1	0	0	0
Eriophorum vaginatum	Vascular plants	Non-significant increase	1	1	0	0	0
Eriozona syrphoides	Hoverflies	Non-significant increase	0	0	0	1	1
Eristalinus aeneus	Hoverflies	Non-significant increase	0	0	0	1	1
Eristalinus sepulchralis	Hoverflies	Highly significant decline (p<0.001)	0	0	0	1	1
Eristalis abusiva	Hoverflies	Marginally significant decline (p<0.05)	0	0	0	1	1
Eristalis arbustorum	Hoverflies	Non-significant decline	0	0	0	1	1
Eristalis cryptarum	Hoverflies	Non-significant decline	0	0	0	1	1
Eristalis horticola	Hoverflies	Highly significant decline (p<0.001)	0	0	0	1	1
Eristalis intricaria	Hoverflies	Highly significant decline (p<0.001)	0	0	0	1	1
Eristalis pertinax	Hoverflies	Highly significant increase (p<0.001)	0	0	0	1	1
Eristalis rupium	Hoverflies	Significant decline (p<0.01)	0	0	0	1	1
Eristalis tenax	Hoverflies	Highly significant increase (p<0.001)	0	0	0	1	1
Erithacus rubecula	Birds	Highly significant increase (p<0.001)	0	1	0	1	0
Ero cambridgei	Spiders	Significant decline (p<0.01)	0	0	0	1	0
Ero furcata	Spiders	Non-significant decline	0	0	0	1	0
Ero tuberculata	Spiders	Non-significant decline	0	0	0	1	0
Erodium cicutarium	Vascular plants	Significant increase (p<0.01)	1	1	0	0	0
Erodium cicutarium x lebelii	Vascular plants	Non-significant increase	1	1	0	0	0
Erodium lebelii	Vascular plants	Non-significant decline	1	1	0	0	0
Erodium maritimum	Vascular plants	Non-significant increase	1	1	0	0	0
Erodium moschatum	Vascular plants	Non-significant decline	1	1	0	0	0
Erophila glabrescens	Vascular plants	Significant increase (p<0.01)	1	1	0	0	0
Erophila majuscula	Vascular plants	Non-significant increase	1	1	0	0	0
Erophila verna	Vascular plants	Highly significant increase (p<0.001)	1	1	0	0	0
Eryngium maritimum	Vascular plants	Non-significant decline	1	1	0	0	0
Erynnnis tages	Butterflies	Marginally significant decline (p<0.05)	0	1	0	0	1
Erysimum cheiranthoides	Vascular plants	Non-significant decline	1	1	0	0	0
Erysimum cheiri	Vascular plants	Non-significant increase	1	1	0	0	0
Erythromma najas	Dragonflies and damselflies	Highly significant increase (p<0.001)	0	0	0	1	0
Eucera longicornis	Bees	Non-significant increase	0	1	0	0	1
Eucladium verticillatum	Mosses and liverworts	Highly significant increase (p<0.001)	1	0	0	0	0
Eulithis mellinata	Moths	Significant decline (p<0.01)	0	1	0	0	1
Eulithis populata	Moths	Marginally significant increase (p<0.05)	0	1	0	0	1
Eulithis prunata	Moths	Non-significant increase	0	1	0	0	1
Eulithis pyraliata	Moths	Highly significant decline (p<0.001)	0	1	0	0	1
Eulithis testata	Moths	Highly significant decline (p<0.001)	0	1	0	0	1
Eumenes coarctatus	Wasps	Non-significant increase	0	0	0	1	1*
Eumerus funeralis	Hoverflies	Highly significant increase (p<0.001)	0	0	0	1	1
Eumerus ornatus	Hoverflies	Non-significant increase	0	0	0	1	1
Eumerus sabulonum	Hoverflies	Non-significant decline	0	0	0	1	1
Eumerus strigatus	Hoverflies	Highly significant decline (p<0.001)	0	0	0	1	1
Eumichtis lichenea	Moths	Non-significant increase	0	1	0	0	1
Euodynerus quadrifasciatus	Wasps	Non-significant increase	0	0	0	1	1*
Euonymus europaeus	Vascular plants	Non-significant increase	1	1	0	0	0
Euophrys frontalis	Spiders	Non-significant increase	0	0	0	1	0
Euophrys herbigrada	Spiders	Non-significant decline	0	0	0	1	0
Eupatorium cannabinum	Vascular plants	Non-significant increase	1	1	0	0	0
Eupeodes corollae	Hoverflies	Non-significant decline	0	0	0	1	1
Eupeodes lapponicus	Hoverflies	Non-significant increase	0	0	0	1	1
Eupeodes latifasciatus	Hoverflies	Non-significant increase	0	0	0	1	1
Eupeodes luniger	Hoverflies	Non-significant increase	0	0	0	1	1
Eupeodes nielseni	Hoverflies	Non-significant decline	0	0	0	1	1
Eupeodes nitens	Hoverflies	Significant decline (p<0.01)	0	0	0	1	1
Euphorbia amygdaloides	Vascular plants	Non-significant increase	1	1	0	0	0
Euphorbia exigua	Vascular plants	Non-significant increase	1	1	0	0	0
Euphorbia helioscopia	Vascular plants	Non-significant increase	1	1	0	0	0
Euphorbia hyberna	Vascular plants	Non-significant increase	1	1	0	0	0
Euphorbia lathyris	Vascular plants	Significant increase (p<0.01)	1	1	0	0	0
Euphorbia paralias	Vascular plants	Marginally significant decline (p<0.05)	1	1	0	0	0
Euphorbia peplis	Vascular plants	Non-significant decline	1	1	0	0	0
Euphorbia peplus	Vascular plants	Highly significant increase (p<0.001)	1	1	0	0	0
Euphorbia platyphyllos	Vascular plants	Non-significant increase	1	1	0	0	0
Euphorbia portlandica	Vascular plants	Non-significant decline	1	1	0	0	0
Euphorbia villosa	Vascular plants	Non-significant decline	1	1	0	0	0
Euphrasia anglica	Vascular plants	Non-significant decline	1	1	0	0	0
Euphrasia anglica x confusa	Vascular plants	Non-significant increase	1	1	0	0	0
Euphrasia anglica x nemorosa	Vascular plants	Non-significant decline	1	1	0	0	0
Euphrasia arctica	Vascular plants	Non-significant decline	1	1	0	0	0
Euphrasia arctica x confusa	Vascular plants	Non-significant decline	1	1	0	0	0
Euphrasia arctica x micrantha	Vascular plants	Non-significant decline	1	1	0	0	0
Euphrasia arctica x nemorosa	Vascular plants	Non-significant decline	1	1	0	0	0
Euphrasia arctica x scottica	Vascular plants	Non-significant decline	1	1	0	0	0
Euphrasia cambrica	Vascular plants	Non-significant decline	1	1	0	0	0
Euphrasia campbelliae	Vascular plants	Non-significant decline	1	1	0	0	0
Euphrasia confusa	Vascular plants	Marginally significant decline (p<0.05)	1	1	0	0	0
Euphrasia confusa x micrantha	Vascular plants	Non-significant decline	1	1	0	0	0
Euphrasia confusa x nemorosa	Vascular plants	Non-significant increase	1	1	0	0	0
Euphrasia confusa x scottica	Vascular plants	Non-significant decline	1	1	0	0	0
Euphrasia confusa x tetraquetra	Vascular plants	Non-significant increase	1	1	0	0	0
Euphrasia foulaensis	Vascular plants	Non-significant increase	1	1	0	0	0
Euphrasia foulaensis x scottica	Vascular plants	Non-significant decline	1	1	0	0	0
Euphrasia frigida	Vascular plants	Non-significant increase	1	1	0	0	0
Euphrasia frigida x scottica	Vascular plants	Non-significant decline	1	1	0	0	0
Euphrasia heslop-harrisonii	Vascular plants	Non-significant increase	1	1	0	0	0
Euphrasia marshallii	Vascular plants	Non-significant decline	1	1	0	0	0
Euphrasia marshallii x nemorosa	Vascular plants	Non-significant decline	1	1	0	0	0
Euphrasia micrantha	Vascular plants	Non-significant increase	1	1	0	0	0
Euphrasia micrantha x nemorosa	Vascular plants	Non-significant decline	1	1	0	0	0
Euphrasia nemorosa	Vascular plants	Marginally significant decline (p<0.05)	1	1	0	0	0
Euphrasia nemorosa x pseudokerneri	Vascular plants	Non-significant increase	1	1	0	0	0
Euphrasia nemorosa x rostkoviana	Vascular plants	Non-significant decline	1	1	0	0	0
Euphrasia nemorosa x scottica	Vascular plants	Non-significant increase	1	1	0	0	0
Euphrasia nemorosa x tetraquetra	Vascular plants	Non-significant increase	1	1	0	0	0
Euphrasia ostenfeldii	Vascular plants	Non-significant increase	1	1	0	0	0
Euphrasia pseudokerneri	Vascular plants	Non-significant increase	1	1	0	0	0
Euphrasia scottica	Vascular plants	Non-significant increase	1	1	0	0	0
Euphrasia tetraquetra	Vascular plants	Non-significant increase	1	1	0	0	0
Euphrasia tetraquetra x vigursii	Vascular plants	Non-significant increase	1	1	0	0	0
Euphrasia vigursii	Vascular plants	Non-significant decline	1	1	0	0	0
Euphydryas aurinia	Butterflies	Non-significant increase	0	1	0	0	1
Euplexia lucipara	Moths	Non-significant increase	0	1	0	0	1
Euproctis similis	Moths	Non-significant decline	0	1	0	0	1
Eupsilia transversa	Moths	Non-significant increase	0	1	0	0	1
Eurynebria complanata	Carabid beetles	Non-significant decline	0	0	1*	1	0
Euthrix potatoria	Moths	Highly significant increase (p<0.001)	0	1	0	0	1
Euxoa nigricans	Moths	Highly significant decline (p<0.001)	0	1	0	0	1
Euxoa tritici	Moths	Highly significant decline (p<0.001)	0	1	0	0	1
Evagetes crassicornis	Wasps	Marginally significant decline (p<0.05)	0	0	0	1	1*
Evagetes dubius	Wasps	Non-significant decline	0	0	0	1	1*
Evagetes pectinipes	Wasps	Non-significant decline	0	0	0	1	1*
Evansia merens	Spiders	Marginally significant decline (p<0.05)	0	0	0	1	0
Evarcha arcuata	Spiders	Non-significant increase	0	0	0	1	0
Evarcha falcata	Spiders	Non-significant decline	0	0	0	1	0
Exochomus quadripustulatus	Ladybird beetles	Highly significant increase (p<0.001)	0	0	0	1	0
Fagus sylvatica	Vascular plants	Highly significant increase (p<0.001)	1	1	0	0	0
Falcaria lacertinaria	Moths	Non-significant increase	0	1	0	0	1
Fallopia convolvulus	Vascular plants	Non-significant increase	1	1	0	0	0
Felis catus	Mammals	Significant decline (p<0.01)	0	1	0	1	0
Ferdinandea cuprea	Hoverflies	Significant increase (p<0.01)	0	0	0	1	1
Ferdinandea ruficornis	Hoverflies	Non-significant increase	0	0	0	1	1
Festuca altissima	Vascular plants	Non-significant increase	1	1	0	0	0
Festuca arenaria	Vascular plants	Non-significant increase	1	1	0	0	0
Festuca arundinacea	Vascular plants	Non-significant decline	1	1	0	0	0
Festuca arundinacea x Lolium perenne	Vascular plants	Non-significant increase	1	1	0	0	0
Festuca filiformis	Vascular plants	Significant decline (p<0.01)	1	1	0	0	0
Festuca gigantea	Vascular plants	Non-significant decline	1	1	0	0	0
Festuca longifolia	Vascular plants	Non-significant increase	1	1	0	0	0
Festuca ovina	Vascular plants	Highly significant increase (p<0.001)	1	1	0	0	0
Festuca pratensis	Vascular plants	Significant decline (p<0.01)	1	1	0	0	0
Festuca pratensis x Lolium perenne	Vascular plants	Non-significant decline	1	1	0	0	0
Festuca rubra	Vascular plants	Highly significant increase (p<0.001)	1	1	0	0	0
Festuca rubra x Vulpia fasciculata	Vascular plants	Non-significant increase	1	1	0	0	0
Festuca vivipara	Vascular plants	Highly significant increase (p<0.001)	1	1	0	0	0
Filago gallica	Vascular plants	Non-significant decline	1	1	0	0	0
Filago minima	Vascular plants	Non-significant decline	1	1	0	0	0
Filago pyramidata	Vascular plants	Non-significant increase	1	1	0	0	0
Filago vulgaris	Vascular plants	Highly significant increase (p<0.001)	1	1	0	0	0
Filipendula ulmaria	Vascular plants	Non-significant decline	1	1	0	0	0
Filipendula vulgaris	Vascular plants	Significant decline (p<0.01)	1	1	0	0	0
Fissidens adianthoides	Mosses and liverworts	Non-significant decline	1	0	0	0	0
Fissidens celticus	Mosses and liverworts	Non-significant decline	1	0	0	0	0
Fissidens crassipes	Mosses and liverworts	Non-significant increase	1	0	0	0	0
Fissidens exilis	Mosses and liverworts	Non-significant decline	1	0	0	0	0
Fissidens gracilifolius	Mosses and liverworts	Non-significant increase	1	0	0	0	0
Fissidens osmundoides	Mosses and liverworts	Non-significant decline	1	0	0	0	0
Floronia bucculenta	Spiders	Highly significant decline (p<0.001)	0	0	0	1	0
Foeniculum vulgare	Vascular plants	Non-significant increase	1	1	0	0	0
Fontinalis antipyretica	Vascular plants	Non-significant increase	1	1	0	0	0
Fontinalis squamosa	Vascular plants	Non-significant decline	1	1	0	0	0
Forficula auricularia	Crickets and earwigs	Non-significant decline	0	0	0	1*	0
Forficula lesnei	Crickets and earwigs	Marginally significant increase (p<0.05)	0	0	0	1*	0
Formica aquilonia	Ants	Non-significant increase	0	0	1	1	0
Formica cunicularia	Ants	Non-significant decline	0	0	1	1	0
Formica exsecta	Ants	Non-significant increase	0	0	1	1	0
Formica fusca	Ants	Highly significant increase (p<0.001)	0	0	1	1	0
Formica lemani	Ants	Non-significant decline	0	0	1	1	0
Formica lugubris	Ants	Non-significant increase	0	0	1	1	0
Formica rufa	Ants	Non-significant decline	0	0	1	1	0
Formica rufibarbis	Ants	Non-significant increase	0	0	1	1	0
Formica sanguinea	Ants	Non-significant increase	0	0	1	1	0
Formicoxenus nitidulus	Ants	Marginally significant increase (p<0.05)	0	0	1	1	0
Fossombronia wondraczekii	Mosses and liverworts	Marginally significant increase (p<0.05)	1	0	0	0	0
Fragaria vesca	Vascular plants	Non-significant decline	1	1	0	0	0
Frangula alnus	Vascular plants	Non-significant increase	1	1	0	0	0
Frankenia laevis	Vascular plants	Non-significant decline	1	1	0	0	0
Fraxinus excelsior	Vascular plants	Significant increase (p<0.01)	1	1	0	0	0
Fringilla coelebs	Birds	Highly significant increase (p<0.001)	0	1	0	1	0
Frullania fragilifolia	Mosses and liverworts	Non-significant increase	1	0	0	0	0
Frullania tamarisci	Mosses and liverworts	Marginally significant decline (p<0.05)	1	0	0	0	0
Frullania teneriffae	Mosses and liverworts	Non-significant decline	1	0	0	0	0
Fulica atra	Birds	Highly significant increase (p<0.001)	0	1	0	1	0
Fumaria bastardii	Vascular plants	Non-significant increase	1	1	0	0	0
Fumaria capreolata	Vascular plants	Non-significant increase	1	1	0	0	0
Fumaria densiflora	Vascular plants	Non-significant decline	1	1	0	0	0
Fumaria muralis	Vascular plants	Significant increase (p<0.01)	1	1	0	0	0
Fumaria occidentalis	Vascular plants	Non-significant decline	1	1	0	0	0
Fumaria officinalis	Vascular plants	Non-significant decline	1	1	0	0	0
Fumaria parviflora	Vascular plants	Non-significant increase	1	1	0	0	0
Fumaria purpurea	Vascular plants	Non-significant decline	1	1	0	0	0
Fumaria vaillantii	Vascular plants	Non-significant increase	1	1	0	0	0
Gagea bohemica	Vascular plants	Non-significant increase	1	1	0	0	0
Gagea lutea	Vascular plants	Marginally significant increase (p<0.05)	1	1	0	0	0
Galeopsis angustifolia	Vascular plants	Non-significant increase	1	1	0	0	0
Galeopsis bifida	Vascular plants	Highly significant increase (p<0.001)	1	1	0	0	0
Galeopsis speciosa	Vascular plants	Highly significant decline (p<0.001)	1	1	0	0	0
Galeopsis tetrahit	Vascular plants	Significant increase (p<0.01)	1	1	0	0	0
Galium aparine	Vascular plants	Highly significant increase (p<0.001)	1	1	0	0	0
Galium boreale	Vascular plants	Highly significant decline (p<0.001)	1	1	0	0	0
Galium constrictum	Vascular plants	Non-significant decline	1	1	0	0	0
Galium mollugo	Vascular plants	Significant increase (p<0.01)	1	1	0	0	0
Galium mollugo x verum	Vascular plants	Non-significant increase	1	1	0	0	0
Galium odoratum	Vascular plants	Significant decline (p<0.01)	1	1	0	0	0
Galium palustre	Vascular plants	Marginally significant increase (p<0.05)	1	1	0	0	0
Galium pumilum	Vascular plants	Marginally significant decline (p<0.05)	1	1	0	0	0
Galium saxatile	Vascular plants	Non-significant increase	1	1	0	0	0
Galium sterneri	Vascular plants	Marginally significant decline (p<0.05)	1	1	0	0	0
Galium tricornutum	Vascular plants	Non-significant increase	1	1	0	0	0
Galium uliginosum	Vascular plants	Marginally significant decline (p<0.05)	1	1	0	0	0
Galium verum	Vascular plants	Non-significant increase	1	1	0	0	0
Gallinula chloropus	Birds	Non-significant decline	0	1	0	1	0
Garrulus glandarius	Birds	Non-significant decline	0	1	0	1	0
Genista anglica	Vascular plants	Non-significant increase	1	1	0	0	0
Genista pilosa	Vascular plants	Non-significant increase	1	1	0	0	0
Genista tinctoria	Vascular plants	Non-significant decline	1	1	0	0	0
Gentiana nivalis	Vascular plants	Non-significant increase	1	1	0	0	0
Gentiana pneumonanthe	Vascular plants	Non-significant decline	1	1	0	0	0
Gentiana verna	Vascular plants	Non-significant increase	1	1	0	0	0
Gentianella amarella	Vascular plants	Highly significant decline (p<0.001)	1	1	0	0	0
Gentianella amarella x anglica	Vascular plants	Non-significant increase	1	1	0	0	0
Gentianella amarella x germanica	Vascular plants	Non-significant increase	1	1	0	0	0
Gentianella anglica	Vascular plants	Marginally significant decline (p<0.05)	1	1	0	0	0
Gentianella campestris	Vascular plants	Non-significant decline	1	1	0	0	0
Gentianella germanica	Vascular plants	Non-significant increase	1	1	0	0	0
Gentianella uliginosa	Vascular plants	Non-significant increase	1	1	0	0	0
Geoglomeris subterranea	Millipedes	Non-significant decline	0	0	1	0	0
Geometra papilionaria	Moths	Highly significant increase (p<0.001)	0	1	0	0	1
Geophilus alpinus	Centipedes	Non-significant decline	0	0	0	1	0
Geophilus carpophagus	Centipedes	Non-significant decline	0	0	0	1	0
Geophilus electricus	Centipedes	Non-significant decline	0	0	0	1	0
Geophilus flavus	Centipedes	Non-significant decline	0	0	0	1	0
Geophilus osquidatum	Centipedes	Non-significant decline	0	0	0	1	0
Geophilus truncorum	Centipedes	Marginally significant decline (p<0.05)	0	0	0	1	0
Geranium columbinum	Vascular plants	Non-significant increase	1	1	0	0	0
Geranium dissectum	Vascular plants	Highly significant increase (p<0.001)	1	1	0	0	0
Geranium lucidum	Vascular plants	Significant increase (p<0.01)	1	1	0	0	0
Geranium molle	Vascular plants	Highly significant increase (p<0.001)	1	1	0	0	0
Geranium pratense	Vascular plants	Non-significant increase	1	1	0	0	0
Geranium purpureum	Vascular plants	Non-significant decline	1	1	0	0	0
Geranium pusillum	Vascular plants	Highly significant increase (p<0.001)	1	1	0	0	0
Geranium robertianum	Vascular plants	Highly significant increase (p<0.001)	1	1	0	0	0
Geranium rotundifolium	Vascular plants	Significant increase (p<0.01)	1	1	0	0	0
Geranium sanguineum	Vascular plants	Non-significant increase	1	1	0	0	0
Geranium sylvaticum	Vascular plants	Significant decline (p<0.01)	1	1	0	0	0
Geum rivale	Vascular plants	Non-significant decline	1	1	0	0	0
Geum rivale x urbanum	Vascular plants	Non-significant decline	1	1	0	0	0
Geum urbanum	Vascular plants	Highly significant increase (p<0.001)	1	1	0	0	0
Gibbaranea gibbosa	Spiders	Non-significant increase	0	0	0	1	0
Gladiolus illyricus	Vascular plants	Non-significant decline	1	1	0	0	0
Glaphyra umbellatarum	Cerambycid beetles	Non-significant increase	0	0	1*	0	1*
Glaucium flavum	Vascular plants	Non-significant decline	1	1	0	0	0
Glaux maritima	Vascular plants	Non-significant increase	1	1	0	0	0
Glechoma hederacea	Vascular plants	Highly significant increase (p<0.001)	1	1	0	0	0
Glomeris marginata	Millipedes	Non-significant decline	0	0	1	0	0
Glyceria declinata	Vascular plants	Non-significant increase	1	1	0	0	0
Glyceria declinata x fluitans	Vascular plants	Non-significant increase	1	1	0	0	0
Glyceria fluitans	Vascular plants	Non-significant decline	1	1	0	0	0
Glyceria fluitans x notata	Vascular plants	Non-significant decline	1	1	0	0	0
Glyceria maxima	Vascular plants	Highly significant decline (p<0.001)	1	1	0	0	0
Glyceria notata	Vascular plants	Non-significant decline	1	1	0	0	0
Glyphesis cottonae	Spiders	Non-significant decline	0	0	0	1	0
Glyphesis servulus	Spiders	Marginally significant increase (p<0.05)	0	0	0	1	0
Gnaphalium norvegicum	Vascular plants	Non-significant increase	1	1	0	0	0
Gnaphalium supinum	Vascular plants	Non-significant increase	1	1	0	0	0
Gnaphalium sylvaticum	Vascular plants	Non-significant decline	1	1	0	0	0
Gnaphalium uliginosum	Vascular plants	Significant increase (p<0.01)	1	1	0	0	0
Gnaphosa leporina	Spiders	Non-significant decline	0	0	0	1	0
Gnathonarium dentatum	Spiders	Marginally significant decline (p<0.05)	0	0	0	1	0
Gomphus vulgatissimus	Dragonflies and damselflies	Highly significant decline (p<0.001)	0	0	0	1	0
Gonatium paradoxum	Spiders	Non-significant increase	0	0	0	1	0
Gonatium rubellum	Spiders	Non-significant decline	0	0	0	1	0
Gonatium rubens	Spiders	Highly significant decline (p<0.001)	0	0	0	1	0
Gonepteryx rhamni	Butterflies	Non-significant increase	0	1	0	0	1
Gongylidiellum murcidum	Spiders	Marginally significant increase (p<0.05)	0	0	0	1	0
Gongylidiellum vivum	Spiders	Highly significant decline (p<0.001)	0	0	0	1	0
Gongylidium rufipes	Spiders	Non-significant decline	0	0	0	1	0
Goodyera repens	Vascular plants	Non-significant increase	1	1	0	0	0
Gortyna flavago	Moths	Non-significant increase	0	1	0	0	1
Gorytes laticinctus	Wasps	Non-significant increase	0	0	0	1	1*
Gorytes quadrifasciatus	Wasps	Non-significant decline	0	0	0	1	1*
Grammoptera abdominalis	Cerambycid beetles	Non-significant decline	0	0	1*	0	1*
Grammoptera ruficornis	Cerambycid beetles	Non-significant decline	0	0	1*	0	1*
Graphiphora augur	Moths	Highly significant decline (p<0.001)	0	1	0	0	1
Groenlandia densa	Vascular plants	Non-significant decline	1	1	0	0	0
Gymnadenia conopsea	Vascular plants	Non-significant decline	1	1	0	0	0
Gymnocarpium dryopteris	Vascular plants	Marginally significant decline (p<0.05)	1	1	0	0	0
Gymnocarpium robertianum	Vascular plants	Significant decline (p<0.01)	1	1	0	0	0
Gymnocolea inflata	Mosses and liverworts	Non-significant decline	1	0	0	0	0
Gymnomerus laevipes	Wasps	Non-significant increase	0	0	0	1	1*
Gymnomitrion obtusum	Mosses and liverworts	Non-significant increase	1	0	0	0	0
Gymnostomum aeruginosum	Mosses and liverworts	Non-significant decline	1	0	0	0	0
Gyroweisia tenuis	Mosses and liverworts	Non-significant decline	1	0	0	0	0
Hada plebeja	Moths	Highly significant decline (p<0.001)	0	1	0	0	1
Hadena bicruris	Moths	Non-significant decline	0	1	0	0	1
Hahnia helveola	Spiders	Highly significant decline (p<0.001)	0	0	0	1	0
Hahnia montana	Spiders	Highly significant decline (p<0.001)	0	0	0	1	0
Hahnia nava	Spiders	Non-significant increase	0	0	0	1	0
Hahnia pusilla	Spiders	Non-significant decline	0	0	0	1	0
Halictus confusus	Bees	Non-significant decline	0	1	0	0	1
Halictus eurygnathus	Bees	Marginally significant increase (p<0.05)	0	1	0	0	1
Halictus rubicundus	Bees	Highly significant decline (p<0.001)	0	1	0	0	1
Halictus tumulorum	Bees	Non-significant decline	0	1	0	0	1
Halophiloscia couchii	Isopods	Non-significant increase	0	0	1	0	0
Halorates distinctus	Spiders	Non-significant decline	0	0	0	1	0
Halorates reprobus	Spiders	Non-significant increase	0	0	0	1	0
Hamearis lucina	Butterflies	Significant decline (p<0.01)	0	1	0	0	1
Hammarbya paludosa	Vascular plants	Non-significant increase	1	1	0	0	0
Hammerschmidtia ferruginea	Hoverflies	Non-significant decline	0	0	0	1	1
Haplodrassus dalmatensis	Spiders	Non-significant increase	0	0	0	1	0
Haplodrassus minor	Spiders	Non-significant increase	0	0	0	1	0
Haplodrassus signifer	Spiders	Non-significant increase	0	0	0	1	0
Haplodrassus silvestris	Spiders	Non-significant increase	0	0	0	1	0
Haplodrassus soerenseni	Spiders	Non-significant increase	0	0	0	1	0
Haplophilus subterraneus	Centipedes	Non-significant decline	0	0	0	1	0
Haplophthalmus danicus	Isopods	Non-significant decline	0	0	1	0	0
Haplophthalmus montivagus	Isopods	Non-significant increase	0	0	1	0	0
Harmonia quadripunctata	Ladybird beetles	Non-significant increase	0	0	0	1	0
Harpactea hombergi	Spiders	Non-significant decline	0	0	0	1	0
Harpalejeunea molleri	Mosses and liverworts	Non-significant increase	1	0	0	0	0
Harpalus affinis	Carabid beetles	Significant increase (p<0.01)	0	0	1*	1	0
Harpalus anxius	Carabid beetles	Non-significant increase	0	0	1*	1	0
Harpalus attenuatus	Carabid beetles	Non-significant increase	0	0	1*	1	0
Harpalus dimidiatus	Carabid beetles	Non-significant increase	0	0	1*	1	0
Harpalus froelichii	Carabid beetles	Significant increase (p<0.01)	0	0	1*	1	0
Harpalus laevipes	Carabid beetles	Non-significant increase	0	0	1*	1	0
Harpalus latus	Carabid beetles	Non-significant increase	0	0	1*	1	0
Harpalus neglectus	Carabid beetles	Non-significant decline	0	0	1*	1	0
Harpalus pumilus	Carabid beetles	Non-significant increase	0	0	1*	1	0
Harpalus rubripes	Carabid beetles	Non-significant increase	0	0	1*	1	0
Harpalus rufipalpis	Carabid beetles	Non-significant increase	0	0	1*	1	0
Harpalus rufipes	Carabid beetles	Highly significant increase (p<0.001)	0	0	1*	1	0
Harpalus serripes	Carabid beetles	Non-significant increase	0	0	1*	1	0
Harpalus servus	Carabid beetles	Non-significant increase	0	0	1*	1	0
Harpalus smaragdinus	Carabid beetles	Significant increase (p<0.01)	0	0	1*	1	0
Harpalus tardus	Carabid beetles	Non-significant increase	0	0	1*	1	0
Harpalus tenebrosus	Carabid beetles	Non-significant increase	0	0	1*	1	0
Hedera helix	Vascular plants	Marginally significant increase (p<0.05)	1	1	0	0	0
Hedychridium ardens	Wasps	Non-significant increase	0	0	0	1	1*
Hedychridium coriaceum	Wasps	Non-significant increase	0	0	0	1	1*
Hedychridium cupreum	Wasps	Marginally significant decline (p<0.05)	0	0	0	1	1*
Hedychridium roseum	Wasps	Highly significant increase (p<0.001)	0	0	0	1	1*
Hedychrum niemelai	Wasps	Highly significant increase (p<0.001)	0	0	0	1	1*
Helianthemum apenninum	Vascular plants	Non-significant increase	1	1	0	0	0
Helianthemum apenninum x nummularium	Vascular plants	Non-significant decline	1	1	0	0	0
Helianthemum nummularium	Vascular plants	Highly significant decline (p<0.001)	1	1	0	0	0
Helianthemum oelandicum	Vascular plants	Non-significant decline	1	1	0	0	0
Helictotrichon pratense	Vascular plants	Highly significant decline (p<0.001)	1	1	0	0	0
Helictotrichon pubescens	Vascular plants	Highly significant decline (p<0.001)	1	1	0	0	0
Heliophanus cupreus	Spiders	Non-significant increase	0	0	0	1	0
Heliophanus flavipes	Spiders	Non-significant increase	0	0	0	1	0
Helleborus foetidus	Vascular plants	Non-significant increase	1	1	0	0	0
Helophilus hybridus	Hoverflies	Non-significant decline	0	0	0	1	1
Helophilus pendulus	Hoverflies	Highly significant increase (p<0.001)	0	0	0	1	1
Helophora insignis	Spiders	Non-significant decline	0	0	0	1	0
Henia brevis	Centipedes	Non-significant decline	0	0	0	1	0
Henia vesuviana	Centipedes	Non-significant decline	0	0	0	1	0
Hennediella heimii	Mosses and liverworts	Non-significant increase	1	0	0	0	0
Hepialus fusconebulosa	Moths	Marginally significant decline (p<0.05)	0	1	0	0	1
Hepialus humuli	Moths	Significant decline (p<0.01)	0	1	0	0	1
Hepialus lupulinus	Moths	Highly significant decline (p<0.001)	0	1	0	0	1
Hepialus sylvina	Moths	Marginally significant increase (p<0.05)	0	1	0	0	1
Heracleum sphondylium	Vascular plants	Highly significant increase (p<0.001)	1	1	0	0	0
Heriades truncorum	Bees	Highly significant increase (p<0.001)	0	1	0	0	1
Heringia heringi	Hoverflies	Non-significant decline	0	0	0	1	1
Herminia grisealis	Moths	Significant increase (p<0.01)	0	1	0	0	1
Herminia tarsipennalis	Moths	Highly significant increase (p<0.001)	0	1	0	0	1
Herminium monorchis	Vascular plants	Non-significant decline	1	1	0	0	0
Herniaria ciliolata	Vascular plants	Non-significant decline	1	1	0	0	0
Herniaria glabra	Vascular plants	Non-significant decline	1	1	0	0	0
Hesperia comma	Butterflies	Highly significant increase (p<0.001)	0	1	0	0	1
Hieracium acuminatum	Vascular plants	Non-significant decline	1	1	0	0	0
Hieracium aggregatum	Vascular plants	Non-significant increase	1	1	0	0	0
Hieracium ampliatum	Vascular plants	Non-significant decline	1	1	0	0	0
Hieracium anglicum	Vascular plants	Non-significant increase	1	1	0	0	0
Hieracium anguinum	Vascular plants	Non-significant decline	1	1	0	0	0
Hieracium angustisquamum	Vascular plants	Non-significant decline	1	1	0	0	0
Hieracium argenteum	Vascular plants	Non-significant decline	1	1	0	0	0
Hieracium britanniciforme	Vascular plants	Non-significant decline	1	1	0	0	0
Hieracium caesiomurorum	Vascular plants	Non-significant decline	1	1	0	0	0
Hieracium calcaricola	Vascular plants	Non-significant decline	1	1	0	0	0
Hieracium caledonicum	Vascular plants	Non-significant decline	1	1	0	0	0
Hieracium candelabrae	Vascular plants	Non-significant decline	1	1	0	0	0
Hieracium centripetale	Vascular plants	Non-significant decline	1	1	0	0	0
Hieracium cheriense	Vascular plants	Non-significant increase	1	1	0	0	0
Hieracium chloranthum	Vascular plants	Non-significant decline	1	1	0	0	0
Hieracium cillense	Vascular plants	Non-significant decline	1	1	0	0	0
Hieracium clovense	Vascular plants	Non-significant decline	1	1	0	0	0
Hieracium cravoniense	Vascular plants	Non-significant decline	1	1	0	0	0
Hieracium cremnanthes	Vascular plants	Non-significant decline	1	1	0	0	0
Hieracium dasythrix	Vascular plants	Non-significant decline	1	1	0	0	0
Hieracium decolor	Vascular plants	Non-significant increase	1	1	0	0	0
Hieracium deganwyensi	Vascular plants	Non-significant increase	1	1	0	0	0
Hieracium dewarii	Vascular plants	Non-significant decline	1	1	0	0	0
Hieracium diaphanoides	Vascular plants	Non-significant increase	1	1	0	0	0
Hieracium diaphanum	Vascular plants	Non-significant decline	1	1	0	0	0
Hieracium dicella	Vascular plants	Non-significant decline	1	1	0	0	0
Hieracium dovrense	Vascular plants	Non-significant increase	1	1	0	0	0
Hieracium drummondii	Vascular plants	Non-significant decline	1	1	0	0	0
Hieracium duriceps	Vascular plants	Non-significant decline	1	1	0	0	0
Hieracium ebudicum	Vascular plants	Non-significant decline	1	1	0	0	0
Hieracium eustomon	Vascular plants	Non-significant increase	1	1	0	0	0
Hieracium exotericum	Vascular plants	Non-significant increase	1	1	0	0	0
Hieracium flocculosum	Vascular plants	Non-significant decline	1	1	0	0	0
Hieracium glanduliceps	Vascular plants	Non-significant increase	1	1	0	0	0
Hieracium glandulidens	Vascular plants	Non-significant increase	1	1	0	0	0
Hieracium gothicoides	Vascular plants	Non-significant decline	1	1	0	0	0
Hieracium gracilifolium	Vascular plants	Non-significant decline	1	1	0	0	0
Hieracium hanburyi	Vascular plants	Non-significant decline	1	1	0	0	0
Hieracium hebridense	Vascular plants	Non-significant decline	1	1	0	0	0
Hieracium holosericeum	Vascular plants	Non-significant increase	1	1	0	0	0
Hieracium iricum	Vascular plants	Non-significant decline	1	1	0	0	0
Hieracium jovimontis	Vascular plants	Non-significant decline	1	1	0	0	0
Hieracium langwellense	Vascular plants	Non-significant decline	1	1	0	0	0
Hieracium lasiophyllum	Vascular plants	Non-significant decline	1	1	0	0	0
Hieracium latobrigorum	Vascular plants	Non-significant increase	1	1	0	0	0
Hieracium lingulatum	Vascular plants	Non-significant increase	1	1	0	0	0
Hieracium lissolepium	Vascular plants	Non-significant increase	1	1	0	0	0
Hieracium longilobum	Vascular plants	Non-significant decline	1	1	0	0	0
Hieracium maculatum	Vascular plants	Non-significant increase	1	1	0	0	0
Hieracium magniceps	Vascular plants	Non-significant decline	1	1	0	0	0
Hieracium maritimum	Vascular plants	Non-significant increase	1	1	0	0	0
Hieracium memorabile	Vascular plants	Non-significant increase	1	1	0	0	0
Hieracium molybdochroum	Vascular plants	Non-significant increase	1	1	0	0	0
Hieracium oistophyllum	Vascular plants	Non-significant decline	1	1	0	0	0
Hieracium orcadense	Vascular plants	Non-significant increase	1	1	0	0	0
Hieracium orimeles	Vascular plants	Non-significant decline	1	1	0	0	0
Hieracium petrocharis	Vascular plants	Non-significant increase	1	1	0	0	0
Hieracium pictorum	Vascular plants	Non-significant decline	1	1	0	0	0
Hieracium piligerum	Vascular plants	Non-significant decline	1	1	0	0	0
Hieracium prenanthoides	Vascular plants	Non-significant decline	1	1	0	0	0
Hieracium pseudanglicum	Vascular plants	Marginally significant decline (p<0.05)	1	1	0	0	0
Hieracium pseudorigens	Vascular plants	Non-significant decline	1	1	0	0	0
Hieracium pseudosarcophyllum	Vascular plants	Non-significant decline	1	1	0	0	0
Hieracium rectulum	Vascular plants	Non-significant decline	1	1	0	0	0
Hieracium reticulatum	Vascular plants	Non-significant decline	1	1	0	0	0
Hieracium rigens	Vascular plants	Non-significant decline	1	1	0	0	0
Hieracium rubiginosum	Vascular plants	Non-significant decline	1	1	0	0	0
Hieracium sabaudum	Vascular plants	Significant decline (p<0.01)	1	1	0	0	0
Hieracium salticola	Vascular plants	Non-significant decline	1	1	0	0	0
Hieracium sanguineum	Vascular plants	Non-significant increase	1	1	0	0	0
Hieracium saxorum	Vascular plants	Non-significant decline	1	1	0	0	0
Hieracium scabrisetum	Vascular plants	Non-significant decline	1	1	0	0	0
Hieracium schmidtii	Vascular plants	Non-significant decline	1	1	0	0	0
Hieracium shoolbredii	Vascular plants	Non-significant decline	1	1	0	0	0
Hieracium silvaticoides	Vascular plants	Non-significant increase	1	1	0	0	0
Hieracium sinuans	Vascular plants	Non-significant increase	1	1	0	0	0
Hieracium sommerfeltii	Vascular plants	Non-significant decline	1	1	0	0	0
Hieracium sparsifolium	Vascular plants	Non-significant decline	1	1	0	0	0
Hieracium stenophyes	Vascular plants	Non-significant decline	1	1	0	0	0
Hieracium strictiforme	Vascular plants	Marginally significant decline (p<0.05)	1	1	0	0	0
Hieracium subamplifolium	Vascular plants	Non-significant increase	1	1	0	0	0
Hieracium subbritannicum	Vascular plants	Non-significant decline	1	1	0	0	0
Hieracium subglobosum	Vascular plants	Non-significant increase	1	1	0	0	0
Hieracium subhirtum	Vascular plants	Non-significant decline	1	1	0	0	0
Hieracium subrude	Vascular plants	Non-significant decline	1	1	0	0	0
Hieracium subtenue	Vascular plants	Non-significant decline	1	1	0	0	0
Hieracium subumbellatiforme	Vascular plants	Non-significant decline	1	1	0	0	0
Hieracium tenuifrons	Vascular plants	Non-significant increase	1	1	0	0	0
Hieracium trichocaulon	Vascular plants	Non-significant increase	1	1	0	0	0
Hieracium triviale	Vascular plants	Non-significant decline	1	1	0	0	0
Hieracium uiginskyense	Vascular plants	Non-significant decline	1	1	0	0	0
Hieracium uistense	Vascular plants	Non-significant decline	1	1	0	0	0
Hieracium umbellatum	Vascular plants	Non-significant increase	1	1	0	0	0
Hieracium vagense	Vascular plants	Non-significant decline	1	1	0	0	0
Hieracium vagum	Vascular plants	Non-significant increase	1	1	0	0	0
Hieracium vennicontium	Vascular plants	Non-significant increase	1	1	0	0	0
Hieracium virgultorum	Vascular plants	Non-significant decline	1	1	0	0	0
Hieracium vulgatum	Vascular plants	Marginally significant decline (p<0.05)	1	1	0	0	0
Hierochloe odorata	Vascular plants	Non-significant increase	1	1	0	0	0
Hilaira excisa	Spiders	Non-significant decline	0	0	0	1	0
Hilaira frigida	Spiders	Non-significant increase	0	0	0	1	0
Hilaira pervicax	Spiders	Non-significant decline	0	0	0	1	0
Himantoglossum hircinum	Vascular plants	Non-significant decline	1	1	0	0	0
Hipparchia semele	Butterflies	Highly significant decline (p<0.001)	0	1	0	0	1
Hippocrepis comosa	Vascular plants	Highly significant decline (p<0.001)	1	1	0	0	0
Hippophae rhamnoides	Vascular plants	Marginally significant increase (p<0.05)	1	1	0	0	0
Hippuris vulgaris	Vascular plants	Marginally significant decline (p<0.05)	1	1	0	0	0
Holcus lanatus	Vascular plants	Non-significant increase	1	1	0	0	0
Holcus lanatus x mollis	Vascular plants	Non-significant increase	1	1	0	0	0
Holcus mollis	Vascular plants	Marginally significant increase (p<0.05)	1	1	0	0	0
Homalenotus quadridentatus	Harvestmen	Non-significant increase	0	0	1*	1	0
Homalia trichomanoides	Mosses and liverworts	Non-significant decline	1	0	0	0	0
Homalothecium lutescens	Mosses and liverworts	Marginally significant increase (p<0.05)	1	0	0	0	0
Homonotus sanguinolentus	Wasps	Non-significant increase	0	0	0	1	1*
Honckenya peploides	Vascular plants	Non-significant decline	1	1	0	0	0
Hookeria lucens	Mosses and liverworts	Non-significant decline	1	0	0	0	0
Hoplitis claviventris	Bees	Non-significant increase	0	1	0	0	1
Hoplodrina alsines	Moths	Marginally significant increase (p<0.05)	0	1	0	0	1
Hoplodrina blanda	Moths	Highly significant decline (p<0.001)	0	1	0	0	1
Hordelymus europaeus	Vascular plants	Non-significant decline	1	1	0	0	0
Hordeum marinum	Vascular plants	Highly significant decline (p<0.001)	1	1	0	0	0
Hordeum murinum	Vascular plants	Highly significant increase (p<0.001)	1	1	0	0	0
Hordeum secalinum	Vascular plants	Non-significant decline	1	1	0	0	0
Hornungia petraea	Vascular plants	Non-significant decline	1	1	0	0	0
Hottonia palustris	Vascular plants	Non-significant increase	1	1	0	0	0
Humulus lupulus	Vascular plants	Significant increase (p<0.01)	1	1	0	0	0
Huperzia selago	Vascular plants	Non-significant decline	1	1	0	0	0
Hyacinthoides non-scripta	Vascular plants	Non-significant increase	1	1	0	0	0
Hybocoptus decollatus	Spiders	Non-significant decline	0	0	0	1	0
Hydraecia micacea	Moths	Highly significant decline (p<0.001)	0	1	0	0	1
Hydriomena furcata	Moths	Highly significant increase (p<0.001)	0	1	0	0	1
Hydriomena impluviata	Moths	Significant decline (p<0.01)	0	1	0	0	1
Hydrocharis morsus-ranae	Vascular plants	Significant decline (p<0.01)	1	1	0	0	0
Hydrocotyle vulgaris	Vascular plants	Non-significant decline	1	1	0	0	0
Hygroamblystegium tenax	Mosses and liverworts	Non-significant increase	1	0	0	0	0
Hygrohypnum ochraceum	Mosses and liverworts	Non-significant increase	1	0	0	0	0
Hygrolycosa rubrofasciata	Spiders	Non-significant decline	0	0	0	1	0
Hylaea fasciaria	Moths	Non-significant decline	0	1	0	0	1
Hylaeus brevicornis	Bees	Highly significant decline (p<0.001)	0	1	0	0	1
Hylaeus communis	Bees	Marginally significant decline (p<0.05)	0	1	0	0	1
Hylaeus confusus	Bees	Significant decline (p<0.01)	0	1	0	0	1
Hylaeus cornutus	Bees	Non-significant decline	0	1	0	0	1
Hylaeus hyalinatus	Bees	Non-significant decline	0	1	0	0	1
Hylaeus pectoralis	Bees	Non-significant decline	0	1	0	0	1
Hylaeus pictipes	Bees	Non-significant increase	0	1	0	0	1
Hylaeus signatus	Bees	Non-significant increase	0	1	0	0	1
Hylocomiastrum umbratum	Mosses and liverworts	Non-significant decline	1	0	0	0	0
Hylyphantes graminicola	Spiders	Non-significant decline	0	0	0	1	0
Hymenophyllum tunbrigense	Vascular plants	Non-significant decline	1	1	0	0	0
Hymenophyllum wilsonii	Vascular plants	Non-significant decline	1	1	0	0	0
Hyocomium armoricum	Mosses and liverworts	Non-significant decline	1	0	0	0	0
Hyoscyamus niger	Vascular plants	Marginally significant decline (p<0.05)	1	1	0	0	0
Hypena proboscidalis	Moths	Non-significant increase	0	1	0	0	1
Hyperaspis pseudopustulata	Ladybird beetles	Non-significant decline	0	0	0	1	0
Hypericum androsaemum	Vascular plants	Significant increase (p<0.01)	1	1	0	0	0
Hypericum elodes	Vascular plants	Non-significant increase	1	1	0	0	0
Hypericum hirsutum	Vascular plants	Non-significant decline	1	1	0	0	0
Hypericum humifusum	Vascular plants	Marginally significant increase (p<0.05)	1	1	0	0	0
Hypericum maculatum	Vascular plants	Non-significant decline	1	1	0	0	0
Hypericum maculatum subsp. obtusiusculum x perforatum	Vascular plants	Non-significant increase	1	1	0	0	0
Hypericum maculatum x perforatum	Vascular plants	Highly significant increase (p<0.001)	1	1	0	0	0
Hypericum montanum	Vascular plants	Marginally significant decline (p<0.05)	1	1	0	0	0
Hypericum perforatum	Vascular plants	Marginally significant increase (p<0.05)	1	1	0	0	0
Hypericum pulchrum	Vascular plants	Non-significant increase	1	1	0	0	0
Hypericum tetrapterum	Vascular plants	Non-significant increase	1	1	0	0	0
Hypericum undulatum	Vascular plants	Marginally significant decline (p<0.05)	1	1	0	0	0
Hypochaeris glabra	Vascular plants	Non-significant increase	1	1	0	0	0
[truncated: 2,426 more rows]
